# Supplementary material for: Temporal and regulatory dynamics of the inner ear transcriptome during development in mice
Source: Sci Rep. 2022 Dec 7;12:21196. doi: 10.1038/s41598-022-25808-9 (PMC9729293; doi:10.1038/s41598-022-25808-9)
Supplement: Supplementary file 2 — Dataset S1. [file 41598_2022_25808_MOESM2_ESM.xlsx]

## Sheet: profile_39
ID	Description	GeneRatio	BgRatio	pvalue	p.adjust	qvalue	geneID	Count
GO:0006397	mRNA processing	133/1686	466/21351	7.28512e-41	3.97913e-37	3.18935e-37	ENSMUSG00000003527/ENSMUSG00000018765/ENSMUSG00000046434/ENSMUSG00000005506/ENSMUSG00000030816/ENSMUSG00000020781/ENSMUSG00000024853/ENSMUSG00000007670/ENSMUSG00000023118/ENSMUSG00000061479/ENSMUSG00000033228/ENSMUSG00000090115/ENSMUSG00000042625/ENSMUSG00000058392/ENSMUSG00000029345/ENSMUSG00000021546/ENSMUSG00000027404/ENSMUSG00000042699/ENSMUSG00000074102/ENSMUSG00000032612/ENSMUSG00000025500/…	133
GO:0008380	RNA splicing	110/1686	393/21351	4.56804e-33	1.24753e-29	9.9992e-30	ENSMUSG00000020069/ENSMUSG00000003527/ENSMUSG00000018765/ENSMUSG00000046434/ENSMUSG00000005506/ENSMUSG00000020781/ENSMUSG00000024853/ENSMUSG00000007670/ENSMUSG00000061479/ENSMUSG00000033228/ENSMUSG00000090115/ENSMUSG00000058392/ENSMUSG00000029345/ENSMUSG00000021546/ENSMUSG00000027404/ENSMUSG00000089824/ENSMUSG00000042699/ENSMUSG00000074102/ENSMUSG00000032612/ENSMUSG00000025500/ENSMUSG00000037275/…	110
GO:0016569	covalent chromatin modification	116/1686	463/21351	5.60299e-30	1.02012e-26	8.17643e-27	ENSMUSG00000027478/ENSMUSG00000029505/ENSMUSG00000030816/ENSMUSG00000020918/ENSMUSG00000041229/ENSMUSG00000038384/ENSMUSG00000002221/ENSMUSG00000025261/ENSMUSG00000040669/ENSMUSG00000061589/ENSMUSG00000090115/ENSMUSG00000003099/ENSMUSG00000034218/ENSMUSG00000024767/ENSMUSG00000027936/ENSMUSG00000026917/ENSMUSG00000026313/ENSMUSG00000002028/ENSMUSG00000090083/ENSMUSG00000033326/ENSMUSG00000052915/…	116
GO:0016570	histone modification	112/1686	449/21351	8.56286e-29	7.16107e-26	5.73973e-26	ENSMUSG00000027478/ENSMUSG00000029505/ENSMUSG00000030816/ENSMUSG00000020918/ENSMUSG00000041229/ENSMUSG00000038384/ENSMUSG00000002221/ENSMUSG00000025261/ENSMUSG00000040669/ENSMUSG00000061589/ENSMUSG00000090115/ENSMUSG00000003099/ENSMUSG00000034218/ENSMUSG00000024767/ENSMUSG00000027936/ENSMUSG00000026917/ENSMUSG00000026313/ENSMUSG00000002028/ENSMUSG00000090083/ENSMUSG00000033326/ENSMUSG00000052915/…	112
GO:0000375	RNA splicing, via transesterification reactions	85/1686	278/21351	9.1775e-29	7.16107e-26	5.73973e-26	ENSMUSG00000018765/ENSMUSG00000046434/ENSMUSG00000005506/ENSMUSG00000024853/ENSMUSG00000061479/ENSMUSG00000033228/ENSMUSG00000090115/ENSMUSG00000029345/ENSMUSG00000021546/ENSMUSG00000027404/ENSMUSG00000042699/ENSMUSG00000074102/ENSMUSG00000032612/ENSMUSG00000025500/ENSMUSG00000037275/ENSMUSG00000061360/ENSMUSG00000030512/ENSMUSG00000061136/ENSMUSG00000005481/ENSMUSG00000003660/ENSMUSG00000039630/…	85
GO:0000377	RNA splicing, via transesterification reactions with bulged adenosine as nucleophile	85/1686	278/21351	9.1775e-29	7.16107e-26	5.73973e-26	ENSMUSG00000018765/ENSMUSG00000046434/ENSMUSG00000005506/ENSMUSG00000024853/ENSMUSG00000061479/ENSMUSG00000033228/ENSMUSG00000090115/ENSMUSG00000029345/ENSMUSG00000021546/ENSMUSG00000027404/ENSMUSG00000042699/ENSMUSG00000074102/ENSMUSG00000032612/ENSMUSG00000025500/ENSMUSG00000037275/ENSMUSG00000061360/ENSMUSG00000030512/ENSMUSG00000061136/ENSMUSG00000005481/ENSMUSG00000003660/ENSMUSG00000039630/…	85
GO:0000398	mRNA splicing, via spliceosome	85/1686	278/21351	9.1775e-29	7.16107e-26	5.73973e-26	ENSMUSG00000018765/ENSMUSG00000046434/ENSMUSG00000005506/ENSMUSG00000024853/ENSMUSG00000061479/ENSMUSG00000033228/ENSMUSG00000090115/ENSMUSG00000029345/ENSMUSG00000021546/ENSMUSG00000027404/ENSMUSG00000042699/ENSMUSG00000074102/ENSMUSG00000032612/ENSMUSG00000025500/ENSMUSG00000037275/ENSMUSG00000061360/ENSMUSG00000030512/ENSMUSG00000061136/ENSMUSG00000005481/ENSMUSG00000003660/ENSMUSG00000039630/…	85
GO:0006281	DNA repair	116/1686	489/21351	1.06482e-27	7.27003e-25	5.82706e-25	ENSMUSG00000100254/ENSMUSG00000038685/ENSMUSG00000002221/ENSMUSG00000025261/ENSMUSG00000061589/ENSMUSG00000078923/ENSMUSG00000034218/ENSMUSG00000024767/ENSMUSG00000090083/ENSMUSG00000030451/ENSMUSG00000042699/ENSMUSG00000039994/ENSMUSG00000020156/ENSMUSG00000058301/ENSMUSG00000033970/ENSMUSG00000048668/ENSMUSG00000041147/ENSMUSG00000001524/ENSMUSG00000045482/ENSMUSG00000039231/ENSMUSG00000030094/…	116
GO:0033044	regulation of chromosome organization	78/1686	287/21351	7.12811e-23	4.32597e-20	3.46734e-20	ENSMUSG00000027478/ENSMUSG00000014907/ENSMUSG00000030816/ENSMUSG00000020918/ENSMUSG00000041229/ENSMUSG00000038685/ENSMUSG00000002221/ENSMUSG00000028717/ENSMUSG00000034218/ENSMUSG00000026917/ENSMUSG00000029466/ENSMUSG00000002028/ENSMUSG00000039220/ENSMUSG00000030649/ENSMUSG00000058301/ENSMUSG00000016559/ENSMUSG00000039630/ENSMUSG00000039231/ENSMUSG00000032435/ENSMUSG00000021287/ENSMUSG00000026622/…	78
GO:0022613	ribonucleoprotein complex biogenesis	95/1686	407/21351	2.51885e-22	1.3758e-19	1.10273e-19	ENSMUSG00000014907/ENSMUSG00000005506/ENSMUSG00000027714/ENSMUSG00000033228/ENSMUSG00000028010/ENSMUSG00000041530/ENSMUSG00000034218/ENSMUSG00000058392/ENSMUSG00000024312/ENSMUSG00000079470/ENSMUSG00000027404/ENSMUSG00000042699/ENSMUSG00000032612/ENSMUSG00000037275/ENSMUSG00000003660/ENSMUSG00000035754/ENSMUSG00000032480/ENSMUSG00000039231/ENSMUSG00000023110/ENSMUSG00000022682/ENSMUSG00000042426/…	95
GO:0018205	peptidyl-lysine modification	85/1686	364/21351	4.12729e-20	2.04939e-17	1.64262e-17	ENSMUSG00000027478/ENSMUSG00000029505/ENSMUSG00000020918/ENSMUSG00000038384/ENSMUSG00000002221/ENSMUSG00000022772/ENSMUSG00000061589/ENSMUSG00000027936/ENSMUSG00000026917/ENSMUSG00000026313/ENSMUSG00000002028/ENSMUSG00000033326/ENSMUSG00000052915/ENSMUSG00000000861/ENSMUSG00000041147/ENSMUSG00000033792/ENSMUSG00000023026/ENSMUSG00000020167/ENSMUSG00000045482/ENSMUSG00000039231/ENSMUSG00000027985/…	85
GO:0071826	ribonucleoprotein complex subunit organization	55/1686	177/21351	2.00104e-19	9.10805e-17	7.30027e-17	ENSMUSG00000014907/ENSMUSG00000005506/ENSMUSG00000033228/ENSMUSG00000041530/ENSMUSG00000034218/ENSMUSG00000029345/ENSMUSG00000027404/ENSMUSG00000042699/ENSMUSG00000032612/ENSMUSG00000016526/ENSMUSG00000037275/ENSMUSG00000003660/ENSMUSG00000032480/ENSMUSG00000023110/ENSMUSG00000042426/ENSMUSG00000028134/ENSMUSG00000038279/ENSMUSG00000041560/ENSMUSG00000056305/ENSMUSG00000060121/ENSMUSG00000028902/…	55
GO:0006402	mRNA catabolic process	62/1686	220/21351	2.5977e-19	1.09143e-16	8.74805e-17	ENSMUSG00000018765/ENSMUSG00000005506/ENSMUSG00000007670/ENSMUSG00000027714/ENSMUSG00000041530/ENSMUSG00000034218/ENSMUSG00000042699/ENSMUSG00000109336/ENSMUSG00000052928/ENSMUSG00000034575/ENSMUSG00000058301/ENSMUSG00000020495/ENSMUSG00000042772/ENSMUSG00000025571/ENSMUSG00000039630/ENSMUSG00000052707/ENSMUSG00000078676/ENSMUSG00000027510/ENSMUSG00000059208/ENSMUSG00000034610/ENSMUSG00000034681/…	62
GO:0022618	ribonucleoprotein complex assembly	52/1686	170/21351	4.15713e-18	1.62187e-15	1.29996e-15	ENSMUSG00000014907/ENSMUSG00000005506/ENSMUSG00000033228/ENSMUSG00000041530/ENSMUSG00000034218/ENSMUSG00000027404/ENSMUSG00000042699/ENSMUSG00000032612/ENSMUSG00000037275/ENSMUSG00000003660/ENSMUSG00000032480/ENSMUSG00000023110/ENSMUSG00000042426/ENSMUSG00000028134/ENSMUSG00000038279/ENSMUSG00000041560/ENSMUSG00000056305/ENSMUSG00000060121/ENSMUSG00000028902/ENSMUSG00000020692/ENSMUSG00000019470/…	52
GO:0006401	RNA catabolic process	65/1686	258/21351	1.93045e-17	7.02941e-15	5.6342e-15	ENSMUSG00000018765/ENSMUSG00000014907/ENSMUSG00000005506/ENSMUSG00000007670/ENSMUSG00000027714/ENSMUSG00000041530/ENSMUSG00000034218/ENSMUSG00000042699/ENSMUSG00000109336/ENSMUSG00000052928/ENSMUSG00000034575/ENSMUSG00000058301/ENSMUSG00000020495/ENSMUSG00000042772/ENSMUSG00000025571/ENSMUSG00000039630/ENSMUSG00000052707/ENSMUSG00000078676/ENSMUSG00000027510/ENSMUSG00000059208/ENSMUSG00000034610/…	65
GO:0051052	regulation of DNA metabolic process	82/1686	379/21351	2.57728e-17	8.79818e-15	7.05191e-15	ENSMUSG00000014907/ENSMUSG00000038685/ENSMUSG00000002221/ENSMUSG00000034218/ENSMUSG00000024767/ENSMUSG00000057177/ENSMUSG00000002028/ENSMUSG00000039220/ENSMUSG00000090083/ENSMUSG00000042699/ENSMUSG00000039994/ENSMUSG00000035754/ENSMUSG00000058301/ENSMUSG00000033970/ENSMUSG00000039630/ENSMUSG00000039231/ENSMUSG00000023110/ENSMUSG00000017485/ENSMUSG00000026622/ENSMUSG00000003549/ENSMUSG00000030528/…	82
GO:2001020	regulation of response to DNA damage stimulus	57/1686	221/21351	5.94595e-16	1.9104e-13	1.53122e-13	ENSMUSG00000018765/ENSMUSG00000038685/ENSMUSG00000002221/ENSMUSG00000034218/ENSMUSG00000024767/ENSMUSG00000021546/ENSMUSG00000039220/ENSMUSG00000090083/ENSMUSG00000042699/ENSMUSG00000039994/ENSMUSG00000037239/ENSMUSG00000016526/ENSMUSG00000039231/ENSMUSG00000017485/ENSMUSG00000003549/ENSMUSG00000030528/ENSMUSG00000036097/ENSMUSG00000017550/ENSMUSG00000038028/ENSMUSG00000021597/ENSMUSG00000020752/…	57
GO:1903311	regulation of mRNA metabolic process	62/1686	259/21351	1.46268e-15	4.43842e-13	3.55748e-13	ENSMUSG00000018765/ENSMUSG00000005506/ENSMUSG00000030816/ENSMUSG00000007670/ENSMUSG00000042625/ENSMUSG00000021546/ENSMUSG00000042699/ENSMUSG00000074102/ENSMUSG00000025500/ENSMUSG00000109336/ENSMUSG00000034575/ENSMUSG00000058301/ENSMUSG00000025571/ENSMUSG00000039630/ENSMUSG00000052707/ENSMUSG00000027510/ENSMUSG00000026701/ENSMUSG00000059208/ENSMUSG00000075600/ENSMUSG00000034681/ENSMUSG00000028991/…	62
GO:0000075	cell cycle checkpoint	48/1686	173/21351	5.65488e-15	1.62563e-12	1.30297e-12	ENSMUSG00000045409/ENSMUSG00000061589/ENSMUSG00000034218/ENSMUSG00000039220/ENSMUSG00000030649/ENSMUSG00000039994/ENSMUSG00000048668/ENSMUSG00000045482/ENSMUSG00000030094/ENSMUSG00000032435/ENSMUSG00000027510/ENSMUSG00000021287/ENSMUSG00000041560/ENSMUSG00000029554/ENSMUSG00000030528/ENSMUSG00000036875/ENSMUSG00000032264/ENSMUSG00000032555/ENSMUSG00000027845/ENSMUSG00000046591/ENSMUSG00000070348/…	48
GO:0000956	nuclear-transcribed mRNA catabolic process	37/1686	109/21351	6.79739e-15	1.85637e-12	1.48791e-12	ENSMUSG00000027714/ENSMUSG00000041530/ENSMUSG00000034218/ENSMUSG00000109336/ENSMUSG00000052928/ENSMUSG00000034575/ENSMUSG00000058301/ENSMUSG00000020495/ENSMUSG00000042772/ENSMUSG00000025571/ENSMUSG00000052707/ENSMUSG00000078676/ENSMUSG00000034681/ENSMUSG00000035632/ENSMUSG00000020454/ENSMUSG00000036550/ENSMUSG00000017264/ENSMUSG00000047888/ENSMUSG00000040356/ENSMUSG00000036270/ENSMUSG00000032498/…	37
GO:0006338	chromatin remodeling	46/1686	162/21351	8.05415e-15	2.09485e-12	1.67906e-12	ENSMUSG00000027478/ENSMUSG00000041229/ENSMUSG00000026313/ENSMUSG00000018474/ENSMUSG00000090083/ENSMUSG00000033326/ENSMUSG00000008958/ENSMUSG00000023852/ENSMUSG00000016559/ENSMUSG00000053877/ENSMUSG00000023018/ENSMUSG00000039231/ENSMUSG00000042323/ENSMUSG00000037761/ENSMUSG00000038025/ENSMUSG00000009640/ENSMUSG00000071226/ENSMUSG00000032481/ENSMUSG00000025332/ENSMUSG00000002307/ENSMUSG00000007880/…	46
GO:2001252	positive regulation of chromosome organization	49/1686	181/21351	8.50417e-15	2.11135e-12	1.69229e-12	ENSMUSG00000027478/ENSMUSG00000014907/ENSMUSG00000030816/ENSMUSG00000020918/ENSMUSG00000038685/ENSMUSG00000002221/ENSMUSG00000028717/ENSMUSG00000034218/ENSMUSG00000026917/ENSMUSG00000002028/ENSMUSG00000039220/ENSMUSG00000039231/ENSMUSG00000026622/ENSMUSG00000003549/ENSMUSG00000066306/ENSMUSG00000027304/ENSMUSG00000036097/ENSMUSG00000031921/ENSMUSG00000059586/ENSMUSG00000002307/ENSMUSG00000029111/…	49
GO:0006475	internal protein amino acid acetylation	44/1686	154/21351	2.41393e-14	5.49369e-12	4.4033e-12	ENSMUSG00000029505/ENSMUSG00000020918/ENSMUSG00000002221/ENSMUSG00000027936/ENSMUSG00000026917/ENSMUSG00000002028/ENSMUSG00000052915/ENSMUSG00000041147/ENSMUSG00000020167/ENSMUSG00000045482/ENSMUSG00000027985/ENSMUSG00000022992/ENSMUSG00000031540/ENSMUSG00000009640/ENSMUSG00000003778/ENSMUSG00000003680/ENSMUSG00000027671/ENSMUSG00000038214/ENSMUSG00000027425/ENSMUSG00000018412/ENSMUSG00000000902/…	44
GO:0018393	internal peptidyl-lysine acetylation	44/1686	154/21351	2.41393e-14	5.49369e-12	4.4033e-12	ENSMUSG00000029505/ENSMUSG00000020918/ENSMUSG00000002221/ENSMUSG00000027936/ENSMUSG00000026917/ENSMUSG00000002028/ENSMUSG00000052915/ENSMUSG00000041147/ENSMUSG00000020167/ENSMUSG00000045482/ENSMUSG00000027985/ENSMUSG00000022992/ENSMUSG00000031540/ENSMUSG00000009640/ENSMUSG00000003778/ENSMUSG00000003680/ENSMUSG00000027671/ENSMUSG00000038214/ENSMUSG00000027425/ENSMUSG00000018412/ENSMUSG00000000902/…	44
GO:0006302	double-strand break repair	56/1686	239/21351	9.08562e-14	1.98503e-11	1.59104e-11	ENSMUSG00000038685/ENSMUSG00000034218/ENSMUSG00000024767/ENSMUSG00000090083/ENSMUSG00000039994/ENSMUSG00000041147/ENSMUSG00000017485/ENSMUSG00000021287/ENSMUSG00000037761/ENSMUSG00000003549/ENSMUSG00000030528/ENSMUSG00000036097/ENSMUSG00000051238/ENSMUSG00000036875/ENSMUSG00000055884/ENSMUSG00000025218/ENSMUSG00000059586/ENSMUSG00000027845/ENSMUSG00000031546/ENSMUSG00000044702/ENSMUSG00000032705/…	56
GO:0016573	histone acetylation	42/1686	148/21351	1.20574e-13	2.53297e-11	2.03023e-11	ENSMUSG00000029505/ENSMUSG00000020918/ENSMUSG00000002221/ENSMUSG00000027936/ENSMUSG00000026917/ENSMUSG00000002028/ENSMUSG00000052915/ENSMUSG00000041147/ENSMUSG00000020167/ENSMUSG00000045482/ENSMUSG00000027985/ENSMUSG00000022992/ENSMUSG00000031540/ENSMUSG00000009640/ENSMUSG00000003778/ENSMUSG00000003680/ENSMUSG00000027671/ENSMUSG00000038214/ENSMUSG00000027425/ENSMUSG00000018412/ENSMUSG00000000902/…	42
GO:0018394	peptidyl-lysine acetylation	45/1686	167/21351	1.26362e-13	2.55626e-11	2.04889e-11	ENSMUSG00000029505/ENSMUSG00000020918/ENSMUSG00000002221/ENSMUSG00000027936/ENSMUSG00000026917/ENSMUSG00000002028/ENSMUSG00000052915/ENSMUSG00000041147/ENSMUSG00000023026/ENSMUSG00000020167/ENSMUSG00000045482/ENSMUSG00000027985/ENSMUSG00000022992/ENSMUSG00000031540/ENSMUSG00000009640/ENSMUSG00000003778/ENSMUSG00000003680/ENSMUSG00000027671/ENSMUSG00000038214/ENSMUSG00000027425/ENSMUSG00000018412/…	45
GO:0006310	DNA recombination	63/1686	293/21351	1.76161e-13	3.43639e-11	2.75433e-11	ENSMUSG00000038685/ENSMUSG00000002221/ENSMUSG00000034218/ENSMUSG00000090083/ENSMUSG00000039994/ENSMUSG00000048668/ENSMUSG00000041147/ENSMUSG00000020167/ENSMUSG00000027985/ENSMUSG00000017485/ENSMUSG00000021287/ENSMUSG00000037761/ENSMUSG00000061311/ENSMUSG00000003549/ENSMUSG00000030528/ENSMUSG00000017550/ENSMUSG00000030254/ENSMUSG00000051238/ENSMUSG00000032555/ENSMUSG00000055884/ENSMUSG00000025218/…	63
GO:0034660	ncRNA metabolic process	82/1686	445/21351	3.46151e-13	6.51957e-11	5.22555e-11	ENSMUSG00000014907/ENSMUSG00000020781/ENSMUSG00000007670/ENSMUSG00000022031/ENSMUSG00000027714/ENSMUSG00000028010/ENSMUSG00000041530/ENSMUSG00000058392/ENSMUSG00000024312/ENSMUSG00000079470/ENSMUSG00000043572/ENSMUSG00000031864/ENSMUSG00000035754/ENSMUSG00000024505/ENSMUSG00000037376/ENSMUSG00000031960/ENSMUSG00000019863/ENSMUSG00000028107/ENSMUSG00000039231/ENSMUSG00000049482/ENSMUSG00000029097/…	82
GO:0006417	regulation of translation	69/1686	348/21351	7.68874e-13	1.39986e-10	1.12202e-10	ENSMUSG00000066877/ENSMUSG00000018765/ENSMUSG00000005506/ENSMUSG00000007670/ENSMUSG00000020534/ENSMUSG00000033216/ENSMUSG00000041530/ENSMUSG00000042699/ENSMUSG00000109336/ENSMUSG00000037275/ENSMUSG00000052928/ENSMUSG00000058301/ENSMUSG00000020190/ENSMUSG00000025571/ENSMUSG00000031960/ENSMUSG00000003235/ENSMUSG00000028893/ENSMUSG00000052707/ENSMUSG00000078676/ENSMUSG00000003135/ENSMUSG00000032097/…	69
GO:1902275	regulation of chromatin organization	50/1686	209/21351	8.29401e-13	1.46135e-10	1.1713e-10	ENSMUSG00000027478/ENSMUSG00000030816/ENSMUSG00000020918/ENSMUSG00000041229/ENSMUSG00000002221/ENSMUSG00000028717/ENSMUSG00000034218/ENSMUSG00000024767/ENSMUSG00000026917/ENSMUSG00000002028/ENSMUSG00000033326/ENSMUSG00000052812/ENSMUSG00000039630/ENSMUSG00000039231/ENSMUSG00000038025/ENSMUSG00000027304/ENSMUSG00000002307/ENSMUSG00000041997/ENSMUSG00000029111/ENSMUSG00000006307/ENSMUSG00000000902/…	50
GO:0016571	histone methylation	40/1686	144/21351	9.86835e-13	1.6844e-10	1.35008e-10	ENSMUSG00000027478/ENSMUSG00000038384/ENSMUSG00000002221/ENSMUSG00000061589/ENSMUSG00000026917/ENSMUSG00000002028/ENSMUSG00000033326/ENSMUSG00000032185/ENSMUSG00000039231/ENSMUSG00000023110/ENSMUSG00000027304/ENSMUSG00000036893/ENSMUSG00000029111/ENSMUSG00000038214/ENSMUSG00000006307/ENSMUSG00000057406/ENSMUSG00000000902/ENSMUSG00000042308/ENSMUSG00000015937/ENSMUSG00000026439/ENSMUSG00000029267/…	40
GO:0032200	telomere organization	37/1686	126/21351	1.09669e-12	1.81518e-10	1.4549e-10	ENSMUSG00000014907/ENSMUSG00000038685/ENSMUSG00000034218/ENSMUSG00000039220/ENSMUSG00000058301/ENSMUSG00000016559/ENSMUSG00000041147/ENSMUSG00000039630/ENSMUSG00000021287/ENSMUSG00000026622/ENSMUSG00000003549/ENSMUSG00000030528/ENSMUSG00000036875/ENSMUSG00000031921/ENSMUSG00000059586/ENSMUSG00000027845/ENSMUSG00000017264/ENSMUSG00000035960/ENSMUSG00000021972/ENSMUSG00000041346/ENSMUSG00000028884/…	37
GO:0034248	regulation of cellular amide metabolic process	76/1686	407/21351	1.28501e-12	2.06432e-10	1.65459e-10	ENSMUSG00000066877/ENSMUSG00000018765/ENSMUSG00000005506/ENSMUSG00000007670/ENSMUSG00000020534/ENSMUSG00000033216/ENSMUSG00000022433/ENSMUSG00000041530/ENSMUSG00000026235/ENSMUSG00000057177/ENSMUSG00000042699/ENSMUSG00000109336/ENSMUSG00000037275/ENSMUSG00000052928/ENSMUSG00000058301/ENSMUSG00000020190/ENSMUSG00000025571/ENSMUSG00000031960/ENSMUSG00000003235/ENSMUSG00000028893/ENSMUSG00000052707/…	76
GO:0007059	chromosome segregation	66/1686	329/21351	1.3916e-12	2.17169e-10	1.74065e-10	ENSMUSG00000068744/ENSMUSG00000007564/ENSMUSG00000038902/ENSMUSG00000034218/ENSMUSG00000029466/ENSMUSG00000030649/ENSMUSG00000024660/ENSMUSG00000041147/ENSMUSG00000018707/ENSMUSG00000028066/ENSMUSG00000039630/ENSMUSG00000017485/ENSMUSG00000032435/ENSMUSG00000021287/ENSMUSG00000026622/ENSMUSG00000029554/ENSMUSG00000066306/ENSMUSG00000036097/ENSMUSG00000030254/ENSMUSG00000032264/ENSMUSG00000055884/…	66
GO:0045787	positive regulation of cell cycle	70/1686	365/21351	2.73587e-12	4.15092e-10	3.32704e-10	ENSMUSG00000068744/ENSMUSG00000005506/ENSMUSG00000070871/ENSMUSG00000028717/ENSMUSG00000029466/ENSMUSG00000039220/ENSMUSG00000016526/ENSMUSG00000041147/ENSMUSG00000018707/ENSMUSG00000020167/ENSMUSG00000044847/ENSMUSG00000042506/ENSMUSG00000023345/ENSMUSG00000039630/ENSMUSG00000027985/ENSMUSG00000032435/ENSMUSG00000027510/ENSMUSG00000021287/ENSMUSG00000035314/ENSMUSG00000066306/ENSMUSG00000006215/…	70
GO:0000723	telomere maintenance	36/1686	124/21351	3.21055e-12	4.73947e-10	3.79877e-10	ENSMUSG00000014907/ENSMUSG00000038685/ENSMUSG00000034218/ENSMUSG00000039220/ENSMUSG00000058301/ENSMUSG00000041147/ENSMUSG00000039630/ENSMUSG00000021287/ENSMUSG00000026622/ENSMUSG00000003549/ENSMUSG00000030528/ENSMUSG00000036875/ENSMUSG00000031921/ENSMUSG00000059586/ENSMUSG00000027845/ENSMUSG00000017264/ENSMUSG00000035960/ENSMUSG00000021972/ENSMUSG00000041346/ENSMUSG00000028884/ENSMUSG00000051768/…	36
GO:0043414	macromolecule methylation	61/1686	297/21351	3.4479e-12	4.9559e-10	3.97225e-10	ENSMUSG00000027478/ENSMUSG00000038384/ENSMUSG00000002221/ENSMUSG00000061589/ENSMUSG00000026917/ENSMUSG00000027404/ENSMUSG00000057177/ENSMUSG00000002028/ENSMUSG00000033326/ENSMUSG00000074102/ENSMUSG00000037376/ENSMUSG00000032185/ENSMUSG00000039231/ENSMUSG00000023110/ENSMUSG00000029097/ENSMUSG00000038279/ENSMUSG00000027349/ENSMUSG00000027304/ENSMUSG00000036893/ENSMUSG00000047583/ENSMUSG00000028114/…	61
GO:0006260	DNA replication	55/1686	253/21351	3.81789e-12	5.34701e-10	4.28573e-10	ENSMUSG00000038685/ENSMUSG00000042699/ENSMUSG00000039994/ENSMUSG00000035754/ENSMUSG00000058301/ENSMUSG00000033970/ENSMUSG00000041147/ENSMUSG00000003360/ENSMUSG00000038644/ENSMUSG00000030726/ENSMUSG00000030528/ENSMUSG00000017550/ENSMUSG00000036875/ENSMUSG00000029703/ENSMUSG00000020075/ENSMUSG00000032555/ENSMUSG00000055884/ENSMUSG00000025218/ENSMUSG00000029014/ENSMUSG00000002297/ENSMUSG00000046591/…	55
GO:0061013	regulation of mRNA catabolic process	37/1686	131/21351	4.02281e-12	5.49315e-10	4.40286e-10	ENSMUSG00000018765/ENSMUSG00000005506/ENSMUSG00000007670/ENSMUSG00000042699/ENSMUSG00000109336/ENSMUSG00000034575/ENSMUSG00000058301/ENSMUSG00000025571/ENSMUSG00000039630/ENSMUSG00000052707/ENSMUSG00000027510/ENSMUSG00000059208/ENSMUSG00000028991/ENSMUSG00000066037/ENSMUSG00000028114/ENSMUSG00000021532/ENSMUSG00000020454/ENSMUSG00000036550/ENSMUSG00000047888/ENSMUSG00000000384/ENSMUSG00000035960/…	37
GO:0006473	protein acetylation	47/1686	197/21351	4.44603e-12	5.92298e-10	4.74738e-10	ENSMUSG00000029505/ENSMUSG00000020918/ENSMUSG00000002221/ENSMUSG00000027936/ENSMUSG00000026917/ENSMUSG00000002028/ENSMUSG00000052915/ENSMUSG00000041147/ENSMUSG00000023026/ENSMUSG00000020167/ENSMUSG00000045482/ENSMUSG00000027985/ENSMUSG00000022992/ENSMUSG00000031540/ENSMUSG00000009640/ENSMUSG00000003778/ENSMUSG00000003680/ENSMUSG00000027671/ENSMUSG00000038214/ENSMUSG00000027425/ENSMUSG00000018412/…	47
GO:0034470	ncRNA processing	68/1686	355/21351	5.94845e-12	7.73581e-10	6.2004e-10	ENSMUSG00000014907/ENSMUSG00000020781/ENSMUSG00000022031/ENSMUSG00000027714/ENSMUSG00000028010/ENSMUSG00000041530/ENSMUSG00000058392/ENSMUSG00000024312/ENSMUSG00000079470/ENSMUSG00000031864/ENSMUSG00000035754/ENSMUSG00000024505/ENSMUSG00000037376/ENSMUSG00000031960/ENSMUSG00000039231/ENSMUSG00000049482/ENSMUSG00000029097/ENSMUSG00000038279/ENSMUSG00000041560/ENSMUSG00000034610/ENSMUSG00000028430/…	68
GO:0031023	microtubule organizing center organization	38/1686	139/21351	6.19089e-12	7.86387e-10	6.30304e-10	ENSMUSG00000038241/ENSMUSG00000078762/ENSMUSG00000033904/ENSMUSG00000020918/ENSMUSG00000018474/ENSMUSG00000068394/ENSMUSG00000074358/ENSMUSG00000064302/ENSMUSG00000026790/ENSMUSG00000041147/ENSMUSG00000023345/ENSMUSG00000032435/ENSMUSG00000044641/ENSMUSG00000021287/ENSMUSG00000026622/ENSMUSG00000022503/ENSMUSG00000073542/ENSMUSG00000031371/ENSMUSG00000020271/ENSMUSG00000027959/ENSMUSG00000040860/…	38
GO:0032259	methylation	67/1686	348/21351	6.70119e-12	8.31861e-10	6.66752e-10	ENSMUSG00000027478/ENSMUSG00000038384/ENSMUSG00000002221/ENSMUSG00000061589/ENSMUSG00000026917/ENSMUSG00000027404/ENSMUSG00000057177/ENSMUSG00000002028/ENSMUSG00000033326/ENSMUSG00000074102/ENSMUSG00000037376/ENSMUSG00000032185/ENSMUSG00000039231/ENSMUSG00000023110/ENSMUSG00000029097/ENSMUSG00000038279/ENSMUSG00000027349/ENSMUSG00000027304/ENSMUSG00000035529/ENSMUSG00000039410/ENSMUSG00000036893/…	67
GO:0044770	cell cycle phase transition	76/1686	424/21351	1.04793e-11	1.27196e-09	1.0195e-09	ENSMUSG00000045409/ENSMUSG00000041229/ENSMUSG00000002221/ENSMUSG00000034218/ENSMUSG00000000532/ENSMUSG00000029466/ENSMUSG00000064302/ENSMUSG00000030649/ENSMUSG00000028068/ENSMUSG00000039994/ENSMUSG00000016526/ENSMUSG00000058301/ENSMUSG00000025010/ENSMUSG00000021810/ENSMUSG00000020167/ENSMUSG00000044847/ENSMUSG00000030094/ENSMUSG00000032435/ENSMUSG00000029385/ENSMUSG00000027510/ENSMUSG00000021287/…	76
GO:0034968	histone lysine methylation	34/1686	117/21351	1.24101e-11	1.44672e-09	1.15957e-09	ENSMUSG00000027478/ENSMUSG00000038384/ENSMUSG00000002221/ENSMUSG00000061589/ENSMUSG00000026917/ENSMUSG00000002028/ENSMUSG00000033326/ENSMUSG00000039231/ENSMUSG00000027304/ENSMUSG00000036893/ENSMUSG00000029111/ENSMUSG00000038214/ENSMUSG00000006307/ENSMUSG00000057406/ENSMUSG00000000902/ENSMUSG00000042308/ENSMUSG00000015937/ENSMUSG00000026439/ENSMUSG00000029267/ENSMUSG00000049300/ENSMUSG00000038518/…	34
GO:0031570	DNA integrity checkpoint	33/1686	111/21351	1.24764e-11	1.44672e-09	1.15957e-09	ENSMUSG00000045409/ENSMUSG00000061589/ENSMUSG00000034218/ENSMUSG00000039220/ENSMUSG00000039994/ENSMUSG00000048668/ENSMUSG00000030094/ENSMUSG00000027510/ENSMUSG00000041560/ENSMUSG00000030528/ENSMUSG00000036875/ENSMUSG00000032555/ENSMUSG00000046591/ENSMUSG00000070348/ENSMUSG00000028587/ENSMUSG00000042489/ENSMUSG00000024735/ENSMUSG00000028884/ENSMUSG00000020381/ENSMUSG00000059552/ENSMUSG00000005102/…	33
GO:0006913	nucleocytoplasmic transport	61/1686	306/21351	1.29786e-11	1.44672e-09	1.15957e-09	ENSMUSG00000033365/ENSMUSG00000022142/ENSMUSG00000001964/ENSMUSG00000052533/ENSMUSG00000024182/ENSMUSG00000056201/ENSMUSG00000066406/ENSMUSG00000040270/ENSMUSG00000042699/ENSMUSG00000074102/ENSMUSG00000005481/ENSMUSG00000053293/ENSMUSG00000040029/ENSMUSG00000020716/ENSMUSG00000022905/ENSMUSG00000032939/ENSMUSG00000031691/ENSMUSG00000027509/ENSMUSG00000028430/ENSMUSG00000009640/ENSMUSG00000041879/…	61
GO:0051169	nuclear transport	61/1686	306/21351	1.29786e-11	1.44672e-09	1.15957e-09	ENSMUSG00000033365/ENSMUSG00000022142/ENSMUSG00000001964/ENSMUSG00000052533/ENSMUSG00000024182/ENSMUSG00000056201/ENSMUSG00000066406/ENSMUSG00000040270/ENSMUSG00000042699/ENSMUSG00000074102/ENSMUSG00000005481/ENSMUSG00000053293/ENSMUSG00000040029/ENSMUSG00000020716/ENSMUSG00000022905/ENSMUSG00000032939/ENSMUSG00000031691/ENSMUSG00000027509/ENSMUSG00000028430/ENSMUSG00000009640/ENSMUSG00000041879/…	61
GO:0006261	DNA-dependent DNA replication	38/1686	144/21351	1.98804e-11	2.17173e-09	1.74068e-09	ENSMUSG00000038685/ENSMUSG00000039994/ENSMUSG00000035754/ENSMUSG00000058301/ENSMUSG00000033970/ENSMUSG00000041147/ENSMUSG00000003360/ENSMUSG00000038644/ENSMUSG00000030726/ENSMUSG00000030528/ENSMUSG00000017550/ENSMUSG00000036875/ENSMUSG00000020075/ENSMUSG00000032555/ENSMUSG00000055884/ENSMUSG00000002297/ENSMUSG00000046591/ENSMUSG00000031546/ENSMUSG00000028587/ENSMUSG00000032705/ENSMUSG00000025209/…	38
GO:0051054	positive regulation of DNA metabolic process	49/1686	221/21351	2.69448e-11	2.88573e-09	2.31297e-09	ENSMUSG00000014907/ENSMUSG00000038685/ENSMUSG00000002221/ENSMUSG00000034218/ENSMUSG00000039220/ENSMUSG00000090083/ENSMUSG00000042699/ENSMUSG00000039994/ENSMUSG00000033970/ENSMUSG00000017485/ENSMUSG00000026622/ENSMUSG00000003549/ENSMUSG00000030528/ENSMUSG00000036097/ENSMUSG00000017550/ENSMUSG00000031921/ENSMUSG00000038028/ENSMUSG00000030400/ENSMUSG00000021597/ENSMUSG00000060216/ENSMUSG00000057406/…	49
GO:0000387	spliceosomal snRNP assembly	17/1686	32/21351	3.00213e-11	3.1534e-09	2.52751e-09	ENSMUSG00000027404/ENSMUSG00000032612/ENSMUSG00000037275/ENSMUSG00000023110/ENSMUSG00000060121/ENSMUSG00000015748/ENSMUSG00000020850/ENSMUSG00000049396/ENSMUSG00000024735/ENSMUSG00000025439/ENSMUSG00000027628/ENSMUSG00000027905/ENSMUSG00000008373/ENSMUSG00000060098/ENSMUSG00000002455/ENSMUSG00000018974/ENSMUSG00000021645	17
GO:0007098	centrosome cycle	35/1686	129/21351	5.27822e-11	5.43956e-09	4.35991e-09	ENSMUSG00000038241/ENSMUSG00000078762/ENSMUSG00000033904/ENSMUSG00000020918/ENSMUSG00000018474/ENSMUSG00000068394/ENSMUSG00000026790/ENSMUSG00000041147/ENSMUSG00000023345/ENSMUSG00000032435/ENSMUSG00000044641/ENSMUSG00000021287/ENSMUSG00000026622/ENSMUSG00000022503/ENSMUSG00000073542/ENSMUSG00000031371/ENSMUSG00000027959/ENSMUSG00000040860/ENSMUSG00000031865/ENSMUSG00000040549/ENSMUSG00000025358/…	35
GO:0034655	nucleobase-containing compound catabolic process	68/1686	373/21351	5.97472e-11	5.94257e-09	4.76308e-09	ENSMUSG00000018765/ENSMUSG00000014907/ENSMUSG00000005506/ENSMUSG00000007670/ENSMUSG00000027714/ENSMUSG00000041530/ENSMUSG00000034218/ENSMUSG00000042699/ENSMUSG00000109336/ENSMUSG00000052928/ENSMUSG00000034575/ENSMUSG00000058301/ENSMUSG00000020495/ENSMUSG00000042772/ENSMUSG00000025571/ENSMUSG00000039630/ENSMUSG00000052707/ENSMUSG00000078676/ENSMUSG00000027510/ENSMUSG00000059208/ENSMUSG00000034610/…	68
GO:0006479	protein methylation	43/1686	183/21351	6.09271e-11	5.94257e-09	4.76308e-09	ENSMUSG00000027478/ENSMUSG00000038384/ENSMUSG00000002221/ENSMUSG00000061589/ENSMUSG00000026917/ENSMUSG00000027404/ENSMUSG00000002028/ENSMUSG00000033326/ENSMUSG00000032185/ENSMUSG00000039231/ENSMUSG00000023110/ENSMUSG00000027349/ENSMUSG00000027304/ENSMUSG00000036893/ENSMUSG00000029111/ENSMUSG00000038214/ENSMUSG00000006307/ENSMUSG00000057406/ENSMUSG00000000902/ENSMUSG00000042308/ENSMUSG00000015937/…	43
GO:0008213	protein alkylation	43/1686	183/21351	6.09271e-11	5.94257e-09	4.76308e-09	ENSMUSG00000027478/ENSMUSG00000038384/ENSMUSG00000002221/ENSMUSG00000061589/ENSMUSG00000026917/ENSMUSG00000027404/ENSMUSG00000002028/ENSMUSG00000033326/ENSMUSG00000032185/ENSMUSG00000039231/ENSMUSG00000023110/ENSMUSG00000027349/ENSMUSG00000027304/ENSMUSG00000036893/ENSMUSG00000029111/ENSMUSG00000038214/ENSMUSG00000006307/ENSMUSG00000057406/ENSMUSG00000000902/ENSMUSG00000042308/ENSMUSG00000015937/…	43
GO:0051168	nuclear export	37/1686	143/21351	6.79985e-11	6.51593e-09	5.22264e-09	ENSMUSG00000022142/ENSMUSG00000001964/ENSMUSG00000052533/ENSMUSG00000066406/ENSMUSG00000042699/ENSMUSG00000074102/ENSMUSG00000005481/ENSMUSG00000053293/ENSMUSG00000032939/ENSMUSG00000027509/ENSMUSG00000028430/ENSMUSG00000067199/ENSMUSG00000001150/ENSMUSG00000024604/ENSMUSG00000015023/ENSMUSG00000038542/ENSMUSG00000040594/ENSMUSG00000109511/ENSMUSG00000022194/ENSMUSG00000019297/ENSMUSG00000002372/…	37
GO:0007093	mitotic cell cycle checkpoint	34/1686	124/21351	7.24208e-11	6.82004e-09	5.46639e-09	ENSMUSG00000045409/ENSMUSG00000034218/ENSMUSG00000039220/ENSMUSG00000030649/ENSMUSG00000045482/ENSMUSG00000030094/ENSMUSG00000032435/ENSMUSG00000027510/ENSMUSG00000021287/ENSMUSG00000041560/ENSMUSG00000029554/ENSMUSG00000030528/ENSMUSG00000032264/ENSMUSG00000032555/ENSMUSG00000027845/ENSMUSG00000046591/ENSMUSG00000070348/ENSMUSG00000028587/ENSMUSG00000005871/ENSMUSG00000042489/ENSMUSG00000038542/…	34
GO:0006333	chromatin assembly or disassembly	41/1686	171/21351	8.64872e-11	7.95793e-09	6.37843e-09	ENSMUSG00000027478/ENSMUSG00000041229/ENSMUSG00000028717/ENSMUSG00000059119/ENSMUSG00000018474/ENSMUSG00000023852/ENSMUSG00000016559/ENSMUSG00000023018/ENSMUSG00000024335/ENSMUSG00000039231/ENSMUSG00000038025/ENSMUSG00000031540/ENSMUSG00000032481/ENSMUSG00000061482/ENSMUSG00000022702/ENSMUSG00000002307/ENSMUSG00000007880/ENSMUSG00000037935/ENSMUSG00000041997/ENSMUSG00000038214/ENSMUSG00000000902/…	41
GO:0045786	negative regulation of cell cycle	77/1686	451/21351	8.74177e-11	7.95793e-09	6.37843e-09	ENSMUSG00000033904/ENSMUSG00000005506/ENSMUSG00000045409/ENSMUSG00000020918/ENSMUSG00000061589/ENSMUSG00000034218/ENSMUSG00000039220/ENSMUSG00000030649/ENSMUSG00000039994/ENSMUSG00000048668/ENSMUSG00000045482/ENSMUSG00000030094/ENSMUSG00000032435/ENSMUSG00000027510/ENSMUSG00000021287/ENSMUSG00000026622/ENSMUSG00000022503/ENSMUSG00000041560/ENSMUSG00000029554/ENSMUSG00000006215/ENSMUSG00000030528/…	77
GO:0071103	DNA conformation change	50/1686	238/21351	1.3162e-10	1.17854e-08	9.4462e-09	ENSMUSG00000027478/ENSMUSG00000041229/ENSMUSG00000038685/ENSMUSG00000059119/ENSMUSG00000090083/ENSMUSG00000042699/ENSMUSG00000024660/ENSMUSG00000047654/ENSMUSG00000016559/ENSMUSG00000024335/ENSMUSG00000039231/ENSMUSG00000017485/ENSMUSG00000038025/ENSMUSG00000030528/ENSMUSG00000031540/ENSMUSG00000032481/ENSMUSG00000022185/ENSMUSG00000061482/ENSMUSG00000022702/ENSMUSG00000002307/ENSMUSG00000030400/…	50
GO:0044270	cellular nitrogen compound catabolic process	70/1686	399/21351	1.84929e-10	1.62917e-08	1.30581e-08	ENSMUSG00000018765/ENSMUSG00000014907/ENSMUSG00000005506/ENSMUSG00000007670/ENSMUSG00000027714/ENSMUSG00000041530/ENSMUSG00000034218/ENSMUSG00000042699/ENSMUSG00000109336/ENSMUSG00000052928/ENSMUSG00000034575/ENSMUSG00000058301/ENSMUSG00000020495/ENSMUSG00000042772/ENSMUSG00000025571/ENSMUSG00000039630/ENSMUSG00000052707/ENSMUSG00000078676/ENSMUSG00000027510/ENSMUSG00000059208/ENSMUSG00000034610/…	70
GO:0044772	mitotic cell cycle phase transition	68/1686	383/21351	1.97723e-10	1.71422e-08	1.37398e-08	ENSMUSG00000045409/ENSMUSG00000041229/ENSMUSG00000034218/ENSMUSG00000000532/ENSMUSG00000029466/ENSMUSG00000064302/ENSMUSG00000030649/ENSMUSG00000028068/ENSMUSG00000025010/ENSMUSG00000021810/ENSMUSG00000020167/ENSMUSG00000044847/ENSMUSG00000030094/ENSMUSG00000032435/ENSMUSG00000029385/ENSMUSG00000027510/ENSMUSG00000021287/ENSMUSG00000041560/ENSMUSG00000029554/ENSMUSG00000033323/ENSMUSG00000030528/…	68
GO:0000077	DNA damage checkpoint	30/1686	105/21351	3.12517e-10	2.66714e-08	2.13776e-08	ENSMUSG00000045409/ENSMUSG00000061589/ENSMUSG00000034218/ENSMUSG00000039220/ENSMUSG00000048668/ENSMUSG00000030094/ENSMUSG00000027510/ENSMUSG00000041560/ENSMUSG00000030528/ENSMUSG00000032555/ENSMUSG00000046591/ENSMUSG00000070348/ENSMUSG00000042489/ENSMUSG00000024735/ENSMUSG00000028884/ENSMUSG00000020381/ENSMUSG00000059552/ENSMUSG00000005102/ENSMUSG00000037461/ENSMUSG00000024287/ENSMUSG00000020235/…	30
GO:0018022	peptidyl-lysine methylation	34/1686	131/21351	3.64493e-10	3.03947e-08	2.43619e-08	ENSMUSG00000027478/ENSMUSG00000038384/ENSMUSG00000002221/ENSMUSG00000061589/ENSMUSG00000026917/ENSMUSG00000002028/ENSMUSG00000033326/ENSMUSG00000039231/ENSMUSG00000027304/ENSMUSG00000036893/ENSMUSG00000029111/ENSMUSG00000038214/ENSMUSG00000006307/ENSMUSG00000057406/ENSMUSG00000000902/ENSMUSG00000042308/ENSMUSG00000015937/ENSMUSG00000026439/ENSMUSG00000029267/ENSMUSG00000049300/ENSMUSG00000038518/…	34
GO:0043484	regulation of RNA splicing	37/1686	151/21351	3.67273e-10	3.03947e-08	2.43619e-08	ENSMUSG00000020069/ENSMUSG00000018765/ENSMUSG00000005506/ENSMUSG00000058392/ENSMUSG00000021546/ENSMUSG00000089824/ENSMUSG00000074102/ENSMUSG00000025500/ENSMUSG00000039630/ENSMUSG00000028134/ENSMUSG00000027510/ENSMUSG00000026701/ENSMUSG00000034681/ENSMUSG00000022185/ENSMUSG00000024949/ENSMUSG00000024604/ENSMUSG00000002524/ENSMUSG00000029290/ENSMUSG00000036733/ENSMUSG00000024735/ENSMUSG00000022897/…	37
GO:0031060	regulation of histone methylation	25/1686	77/21351	4.73354e-10	3.85889e-08	3.09298e-08	ENSMUSG00000027478/ENSMUSG00000002221/ENSMUSG00000026917/ENSMUSG00000002028/ENSMUSG00000033326/ENSMUSG00000039231/ENSMUSG00000027304/ENSMUSG00000029111/ENSMUSG00000006307/ENSMUSG00000000902/ENSMUSG00000015937/ENSMUSG00000029267/ENSMUSG00000049300/ENSMUSG00000038518/ENSMUSG00000002052/ENSMUSG00000013787/ENSMUSG00000038437/ENSMUSG00000024515/ENSMUSG00000024201/ENSMUSG00000005698/ENSMUSG00000025019/…	25
GO:0043488	regulation of mRNA stability	30/1686	107/21351	5.18439e-10	4.16428e-08	3.33775e-08	ENSMUSG00000018765/ENSMUSG00000005506/ENSMUSG00000007670/ENSMUSG00000042699/ENSMUSG00000109336/ENSMUSG00000034575/ENSMUSG00000058301/ENSMUSG00000039630/ENSMUSG00000027510/ENSMUSG00000059208/ENSMUSG00000028991/ENSMUSG00000066037/ENSMUSG00000028114/ENSMUSG00000021532/ENSMUSG00000020454/ENSMUSG00000000384/ENSMUSG00000035960/ENSMUSG00000028580/ENSMUSG00000041415/ENSMUSG00000038542/ENSMUSG00000045193/…	30
GO:0046700	heterocycle catabolic process	69/1686	400/21351	5.29936e-10	4.19494e-08	3.36232e-08	ENSMUSG00000018765/ENSMUSG00000014907/ENSMUSG00000005506/ENSMUSG00000007670/ENSMUSG00000027714/ENSMUSG00000041530/ENSMUSG00000034218/ENSMUSG00000042699/ENSMUSG00000109336/ENSMUSG00000052928/ENSMUSG00000034575/ENSMUSG00000058301/ENSMUSG00000020495/ENSMUSG00000042772/ENSMUSG00000025571/ENSMUSG00000039630/ENSMUSG00000052707/ENSMUSG00000078676/ENSMUSG00000027510/ENSMUSG00000059208/ENSMUSG00000034610/…	69
GO:0006403	RNA localization	41/1686	181/21351	5.57064e-10	4.28547e-08	3.43489e-08	ENSMUSG00000046434/ENSMUSG00000022142/ENSMUSG00000007670/ENSMUSG00000052533/ENSMUSG00000034218/ENSMUSG00000042699/ENSMUSG00000074102/ENSMUSG00000005481/ENSMUSG00000053293/ENSMUSG00000039630/ENSMUSG00000032939/ENSMUSG00000078676/ENSMUSG00000075600/ENSMUSG00000027509/ENSMUSG00000028430/ENSMUSG00000031921/ENSMUSG00000017264/ENSMUSG00000001150/ENSMUSG00000028614/ENSMUSG00000000552/ENSMUSG00000040549/…	41
GO:0007051	spindle organization	41/1686	181/21351	5.57064e-10	4.28547e-08	3.43489e-08	ENSMUSG00000068744/ENSMUSG00000007564/ENSMUSG00000078762/ENSMUSG00000018474/ENSMUSG00000074358/ENSMUSG00000064302/ENSMUSG00000001151/ENSMUSG00000024660/ENSMUSG00000018707/ENSMUSG00000023345/ENSMUSG00000039630/ENSMUSG00000024277/ENSMUSG00000026622/ENSMUSG00000066306/ENSMUSG00000031371/ENSMUSG00000025162/ENSMUSG00000027509/ENSMUSG00000028896/ENSMUSG00000031865/ENSMUSG00000040549/ENSMUSG00000041415/…	41
GO:0043487	regulation of RNA stability	32/1686	120/21351	5.66151e-10	4.29488e-08	3.44243e-08	ENSMUSG00000018765/ENSMUSG00000014907/ENSMUSG00000005506/ENSMUSG00000007670/ENSMUSG00000042699/ENSMUSG00000109336/ENSMUSG00000034575/ENSMUSG00000058301/ENSMUSG00000039630/ENSMUSG00000027510/ENSMUSG00000059208/ENSMUSG00000028991/ENSMUSG00000066037/ENSMUSG00000028114/ENSMUSG00000021532/ENSMUSG00000020454/ENSMUSG00000000384/ENSMUSG00000035960/ENSMUSG00000028580/ENSMUSG00000041415/ENSMUSG00000038542/…	32
GO:0043967	histone H4 acetylation	23/1686	67/21351	6.6865e-10	5.00297e-08	4.00997e-08	ENSMUSG00000029505/ENSMUSG00000020918/ENSMUSG00000026917/ENSMUSG00000002028/ENSMUSG00000052915/ENSMUSG00000041147/ENSMUSG00000020167/ENSMUSG00000045482/ENSMUSG00000027985/ENSMUSG00000022992/ENSMUSG00000009640/ENSMUSG00000003778/ENSMUSG00000027671/ENSMUSG00000038214/ENSMUSG00000018412/ENSMUSG00000000902/ENSMUSG00000055024/ENSMUSG00000030801/ENSMUSG00000024764/ENSMUSG00000024002/ENSMUSG00000037032/…	23
GO:0006354	DNA-templated transcription, elongation	23/1686	68/21351	9.35291e-10	6.90346e-08	5.53325e-08	ENSMUSG00000016253/ENSMUSG00000024182/ENSMUSG00000090083/ENSMUSG00000021258/ENSMUSG00000039630/ENSMUSG00000027304/ENSMUSG00000028318/ENSMUSG00000030400/ENSMUSG00000039041/ENSMUSG00000029111/ENSMUSG00000020752/ENSMUSG00000029290/ENSMUSG00000035726/ENSMUSG00000038542/ENSMUSG00000002052/ENSMUSG00000024002/ENSMUSG00000024287/ENSMUSG00000046201/ENSMUSG00000003119/ENSMUSG00000033712/ENSMUSG00000019432/…	23
GO:0043966	histone H3 acetylation	22/1686	63/21351	1.07943e-09	7.86115e-08	6.30086e-08	ENSMUSG00000020918/ENSMUSG00000027936/ENSMUSG00000026917/ENSMUSG00000002028/ENSMUSG00000041147/ENSMUSG00000020167/ENSMUSG00000027985/ENSMUSG00000031540/ENSMUSG00000003680/ENSMUSG00000027425/ENSMUSG00000000902/ENSMUSG00000055024/ENSMUSG00000021767/ENSMUSG00000001632/ENSMUSG00000024002/ENSMUSG00000042557/ENSMUSG00000041215/ENSMUSG00000024515/ENSMUSG00000053134/ENSMUSG00000032187/ENSMUSG00000029629/…	22
GO:0031056	regulation of histone modification	38/1686	164/21351	1.19306e-09	8.57436e-08	6.87251e-08	ENSMUSG00000027478/ENSMUSG00000030816/ENSMUSG00000020918/ENSMUSG00000002221/ENSMUSG00000034218/ENSMUSG00000024767/ENSMUSG00000026917/ENSMUSG00000002028/ENSMUSG00000033326/ENSMUSG00000039231/ENSMUSG00000027304/ENSMUSG00000002307/ENSMUSG00000029111/ENSMUSG00000006307/ENSMUSG00000000902/ENSMUSG00000055024/ENSMUSG00000015937/ENSMUSG00000029267/ENSMUSG00000049300/ENSMUSG00000038518/ENSMUSG00000022536/…	38
GO:1905269	positive regulation of chromatin organization	31/1686	117/21351	1.2449e-09	8.83069e-08	7.07796e-08	ENSMUSG00000027478/ENSMUSG00000030816/ENSMUSG00000020918/ENSMUSG00000002221/ENSMUSG00000028717/ENSMUSG00000034218/ENSMUSG00000026917/ENSMUSG00000002028/ENSMUSG00000039231/ENSMUSG00000027304/ENSMUSG00000002307/ENSMUSG00000029111/ENSMUSG00000000902/ENSMUSG00000055024/ENSMUSG00000036167/ENSMUSG00000029267/ENSMUSG00000038518/ENSMUSG00000022536/ENSMUSG00000018501/ENSMUSG00000059552/ENSMUSG00000042557/…	31
GO:0032204	regulation of telomere maintenance	25/1686	81/21351	1.5731e-09	1.10157e-07	8.82931e-08	ENSMUSG00000014907/ENSMUSG00000038685/ENSMUSG00000034218/ENSMUSG00000039220/ENSMUSG00000058301/ENSMUSG00000039630/ENSMUSG00000026622/ENSMUSG00000003549/ENSMUSG00000031921/ENSMUSG00000017264/ENSMUSG00000021972/ENSMUSG00000051768/ENSMUSG00000025374/ENSMUSG00000001415/ENSMUSG00000001416/ENSMUSG00000039738/ENSMUSG00000024472/ENSMUSG00000021244/ENSMUSG00000038290/ENSMUSG00000041064/ENSMUSG00000031529/…	25
GO:2001251	negative regulation of chromosome organization	26/1686	87/21351	1.62009e-09	1.12012e-07	8.97794e-08	ENSMUSG00000041229/ENSMUSG00000038685/ENSMUSG00000034218/ENSMUSG00000030649/ENSMUSG00000016559/ENSMUSG00000039630/ENSMUSG00000032435/ENSMUSG00000021287/ENSMUSG00000038025/ENSMUSG00000029554/ENSMUSG00000003549/ENSMUSG00000032264/ENSMUSG00000031921/ENSMUSG00000017264/ENSMUSG00000005871/ENSMUSG00000038542/ENSMUSG00000051768/ENSMUSG00000039738/ENSMUSG00000024472/ENSMUSG00000033762/ENSMUSG00000038290/…	26
GO:0000725	recombinational repair	33/1686	132/21351	1.86885e-09	1.27596e-07	1.02271e-07	ENSMUSG00000038685/ENSMUSG00000034218/ENSMUSG00000039994/ENSMUSG00000048668/ENSMUSG00000041147/ENSMUSG00000021287/ENSMUSG00000030528/ENSMUSG00000051238/ENSMUSG00000055884/ENSMUSG00000025218/ENSMUSG00000059586/ENSMUSG00000031546/ENSMUSG00000044702/ENSMUSG00000032705/ENSMUSG00000033458/ENSMUSG00000020752/ENSMUSG00000033237/ENSMUSG00000029730/ENSMUSG00000041346/ENSMUSG00000008604/ENSMUSG00000028884/…	33
GO:0006611	protein export from nucleus	32/1686	126/21351	2.14657e-09	1.44747e-07	1.16018e-07	ENSMUSG00000022142/ENSMUSG00000001964/ENSMUSG00000074102/ENSMUSG00000005481/ENSMUSG00000032939/ENSMUSG00000027509/ENSMUSG00000028430/ENSMUSG00000067199/ENSMUSG00000001150/ENSMUSG00000024604/ENSMUSG00000015023/ENSMUSG00000038542/ENSMUSG00000040594/ENSMUSG00000022194/ENSMUSG00000019297/ENSMUSG00000002372/ENSMUSG00000002052/ENSMUSG00000067150/ENSMUSG00000039509/ENSMUSG00000026812/ENSMUSG00000024287/…	32
GO:2001022	positive regulation of response to DNA damage stimulus	30/1686	113/21351	2.1765e-09	1.44976e-07	1.16201e-07	ENSMUSG00000018765/ENSMUSG00000002221/ENSMUSG00000034218/ENSMUSG00000090083/ENSMUSG00000042699/ENSMUSG00000039994/ENSMUSG00000037239/ENSMUSG00000017485/ENSMUSG00000030528/ENSMUSG00000036097/ENSMUSG00000038028/ENSMUSG00000021597/ENSMUSG00000027660/ENSMUSG00000033237/ENSMUSG00000000552/ENSMUSG00000041346/ENSMUSG00000001517/ENSMUSG00000051768/ENSMUSG00000030346/ENSMUSG00000020381/ENSMUSG00000040331/…	30
GO:0000280	nuclear division	71/1686	432/21351	2.57584e-09	1.69509e-07	1.35865e-07	ENSMUSG00000068744/ENSMUSG00000007564/ENSMUSG00000038902/ENSMUSG00000034218/ENSMUSG00000029466/ENSMUSG00000074358/ENSMUSG00000064302/ENSMUSG00000030649/ENSMUSG00000024660/ENSMUSG00000041147/ENSMUSG00000039630/ENSMUSG00000017485/ENSMUSG00000032435/ENSMUSG00000021287/ENSMUSG00000026622/ENSMUSG00000029554/ENSMUSG00000033323/ENSMUSG00000066306/ENSMUSG00000036097/ENSMUSG00000032264/ENSMUSG00000032555/…	71
GO:0006282	regulation of DNA repair	32/1686	127/21351	2.65474e-09	1.72621e-07	1.38359e-07	ENSMUSG00000038685/ENSMUSG00000024767/ENSMUSG00000090083/ENSMUSG00000042699/ENSMUSG00000039994/ENSMUSG00000039231/ENSMUSG00000017485/ENSMUSG00000030528/ENSMUSG00000036097/ENSMUSG00000038028/ENSMUSG00000021597/ENSMUSG00000020752/ENSMUSG00000057406/ENSMUSG00000033237/ENSMUSG00000066551/ENSMUSG00000041346/ENSMUSG00000008604/ENSMUSG00000028884/ENSMUSG00000001517/ENSMUSG00000051768/ENSMUSG00000030346/…	32
GO:1903312	negative regulation of mRNA metabolic process	26/1686	90/21351	3.62078e-09	2.32667e-07	1.86487e-07	ENSMUSG00000030816/ENSMUSG00000021546/ENSMUSG00000042699/ENSMUSG00000034575/ENSMUSG00000039630/ENSMUSG00000027510/ENSMUSG00000034681/ENSMUSG00000028991/ENSMUSG00000022185/ENSMUSG00000020454/ENSMUSG00000036733/ENSMUSG00000041415/ENSMUSG00000022897/ENSMUSG00000037316/ENSMUSG00000045193/ENSMUSG00000018554/ENSMUSG00000030795/ENSMUSG00000043962/ENSMUSG00000037331/ENSMUSG00000028911/ENSMUSG00000000142/…	26
GO:0051568	histone H3-K4 methylation	20/1686	56/21351	3.92309e-09	2.49e-07	1.99578e-07	ENSMUSG00000027478/ENSMUSG00000038384/ENSMUSG00000002221/ENSMUSG00000026917/ENSMUSG00000002028/ENSMUSG00000027304/ENSMUSG00000029111/ENSMUSG00000038214/ENSMUSG00000006307/ENSMUSG00000042308/ENSMUSG00000015937/ENSMUSG00000026439/ENSMUSG00000049300/ENSMUSG00000013787/ENSMUSG00000024515/ENSMUSG00000038369/ENSMUSG00000034832/ENSMUSG00000036940/ENSMUSG00000040363/ENSMUSG00000029673	20
GO:0019439	aromatic compound catabolic process	69/1686	419/21351	3.96613e-09	2.49e-07	1.99578e-07	ENSMUSG00000018765/ENSMUSG00000014907/ENSMUSG00000005506/ENSMUSG00000007670/ENSMUSG00000027714/ENSMUSG00000041530/ENSMUSG00000034218/ENSMUSG00000042699/ENSMUSG00000109336/ENSMUSG00000052928/ENSMUSG00000034575/ENSMUSG00000058301/ENSMUSG00000020495/ENSMUSG00000042772/ENSMUSG00000025571/ENSMUSG00000039630/ENSMUSG00000052707/ENSMUSG00000078676/ENSMUSG00000027510/ENSMUSG00000059208/ENSMUSG00000034610/…	69
GO:0043044	ATP-dependent chromatin remodeling	18/1686	46/21351	4.30763e-09	2.67367e-07	2.14299e-07	ENSMUSG00000018474/ENSMUSG00000090083/ENSMUSG00000008958/ENSMUSG00000053877/ENSMUSG00000042323/ENSMUSG00000037761/ENSMUSG00000009640/ENSMUSG00000071226/ENSMUSG00000032481/ENSMUSG00000007880/ENSMUSG00000027671/ENSMUSG00000037935/ENSMUSG00000053754/ENSMUSG00000040850/ENSMUSG00000015749/ENSMUSG00000044783/ENSMUSG00000069729/ENSMUSG00000032187	18
GO:0043543	protein acylation	47/1686	239/21351	4.52604e-09	2.77767e-07	2.22635e-07	ENSMUSG00000029505/ENSMUSG00000020918/ENSMUSG00000002221/ENSMUSG00000027936/ENSMUSG00000026917/ENSMUSG00000002028/ENSMUSG00000052915/ENSMUSG00000041147/ENSMUSG00000023026/ENSMUSG00000020167/ENSMUSG00000045482/ENSMUSG00000027985/ENSMUSG00000022992/ENSMUSG00000031540/ENSMUSG00000009640/ENSMUSG00000003778/ENSMUSG00000003680/ENSMUSG00000027671/ENSMUSG00000038214/ENSMUSG00000027425/ENSMUSG00000018412/…	47
GO:0009895	negative regulation of catabolic process	56/1686	311/21351	4.63047e-09	2.81018e-07	2.25241e-07	ENSMUSG00000061436/ENSMUSG00000014907/ENSMUSG00000045409/ENSMUSG00000022607/ENSMUSG00000026313/ENSMUSG00000026235/ENSMUSG00000033326/ENSMUSG00000042699/ENSMUSG00000034575/ENSMUSG00000021670/ENSMUSG00000028468/ENSMUSG00000039630/ENSMUSG00000027510/ENSMUSG00000040093/ENSMUSG00000026463/ENSMUSG00000041560/ENSMUSG00000032481/ENSMUSG00000025231/ENSMUSG00000031652/ENSMUSG00000028991/ENSMUSG00000038028/…	56
GO:0000724	double-strand break repair via homologous recombination	32/1686	131/21351	6.05272e-09	3.63296e-07	2.91189e-07	ENSMUSG00000038685/ENSMUSG00000034218/ENSMUSG00000039994/ENSMUSG00000041147/ENSMUSG00000021287/ENSMUSG00000030528/ENSMUSG00000051238/ENSMUSG00000055884/ENSMUSG00000025218/ENSMUSG00000059586/ENSMUSG00000031546/ENSMUSG00000044702/ENSMUSG00000032705/ENSMUSG00000033458/ENSMUSG00000020752/ENSMUSG00000033237/ENSMUSG00000029730/ENSMUSG00000041346/ENSMUSG00000008604/ENSMUSG00000028884/ENSMUSG00000051768/…	32
GO:0000070	mitotic sister chromatid segregation	35/1686	153/21351	7.60386e-09	4.51438e-07	3.61836e-07	ENSMUSG00000068744/ENSMUSG00000007564/ENSMUSG00000038902/ENSMUSG00000034218/ENSMUSG00000029466/ENSMUSG00000030649/ENSMUSG00000024660/ENSMUSG00000039630/ENSMUSG00000032435/ENSMUSG00000021287/ENSMUSG00000026622/ENSMUSG00000029554/ENSMUSG00000066306/ENSMUSG00000036097/ENSMUSG00000032264/ENSMUSG00000059586/ENSMUSG00000047710/ENSMUSG00000014355/ENSMUSG00000021597/ENSMUSG00000005871/ENSMUSG00000025371/…	35
GO:0007346	regulation of mitotic cell cycle	72/1686	452/21351	7.77179e-09	4.56447e-07	3.65851e-07	ENSMUSG00000045409/ENSMUSG00000028717/ENSMUSG00000034218/ENSMUSG00000029466/ENSMUSG00000039220/ENSMUSG00000030649/ENSMUSG00000041147/ENSMUSG00000021810/ENSMUSG00000020167/ENSMUSG00000044847/ENSMUSG00000042506/ENSMUSG00000039630/ENSMUSG00000045482/ENSMUSG00000030094/ENSMUSG00000025224/ENSMUSG00000033209/ENSMUSG00000032435/ENSMUSG00000027510/ENSMUSG00000021287/ENSMUSG00000041560/ENSMUSG00000029554/…	72
GO:0000819	sister chromatid segregation	39/1686	183/21351	9.10478e-09	5.29046e-07	4.2404e-07	ENSMUSG00000068744/ENSMUSG00000007564/ENSMUSG00000038902/ENSMUSG00000034218/ENSMUSG00000029466/ENSMUSG00000030649/ENSMUSG00000024660/ENSMUSG00000039630/ENSMUSG00000017485/ENSMUSG00000032435/ENSMUSG00000021287/ENSMUSG00000026622/ENSMUSG00000029554/ENSMUSG00000066306/ENSMUSG00000036097/ENSMUSG00000032264/ENSMUSG00000059586/ENSMUSG00000047710/ENSMUSG00000014355/ENSMUSG00000021597/ENSMUSG00000005871/…	39
GO:0090068	positive regulation of cell cycle process	49/1686	261/21351	1.05062e-08	6.04052e-07	4.84159e-07	ENSMUSG00000005506/ENSMUSG00000029466/ENSMUSG00000016526/ENSMUSG00000018707/ENSMUSG00000044847/ENSMUSG00000023345/ENSMUSG00000039630/ENSMUSG00000027985/ENSMUSG00000032435/ENSMUSG00000027510/ENSMUSG00000021287/ENSMUSG00000066306/ENSMUSG00000006215/ENSMUSG00000036097/ENSMUSG00000017550/ENSMUSG00000030733/ENSMUSG00000059586/ENSMUSG00000002297/ENSMUSG00000040945/ENSMUSG00000070348/ENSMUSG00000028587/…	49
GO:0032784	regulation of DNA-templated transcription, elongation	18/1686	49/21351	1.40358e-08	7.98576e-07	6.40074e-07	ENSMUSG00000016253/ENSMUSG00000024182/ENSMUSG00000090083/ENSMUSG00000021258/ENSMUSG00000039630/ENSMUSG00000029111/ENSMUSG00000020752/ENSMUSG00000029290/ENSMUSG00000035726/ENSMUSG00000002052/ENSMUSG00000024002/ENSMUSG00000024287/ENSMUSG00000046201/ENSMUSG00000003119/ENSMUSG00000033712/ENSMUSG00000019432/ENSMUSG00000034274/ENSMUSG00000041297	18
GO:1902115	regulation of organelle assembly	41/1686	201/21351	1.45347e-08	8.18439e-07	6.55994e-07	ENSMUSG00000033904/ENSMUSG00000020918/ENSMUSG00000022377/ENSMUSG00000042700/ENSMUSG00000026790/ENSMUSG00000018583/ENSMUSG00000028059/ENSMUSG00000018707/ENSMUSG00000063450/ENSMUSG00000039630/ENSMUSG00000073542/ENSMUSG00000066306/ENSMUSG00000040860/ENSMUSG00000028896/ENSMUSG00000036550/ENSMUSG00000014402/ENSMUSG00000002486/ENSMUSG00000047388/ENSMUSG00000029512/ENSMUSG00000032782/ENSMUSG00000109511/…	41
GO:0000018	regulation of DNA recombination	28/1686	109/21351	1.63131e-08	9.09207e-07	7.28746e-07	ENSMUSG00000038685/ENSMUSG00000002221/ENSMUSG00000039994/ENSMUSG00000030528/ENSMUSG00000017550/ENSMUSG00000030254/ENSMUSG00000031921/ENSMUSG00000030400/ENSMUSG00000020752/ENSMUSG00000057406/ENSMUSG00000033237/ENSMUSG00000032498/ENSMUSG00000041346/ENSMUSG00000008604/ENSMUSG00000028884/ENSMUSG00000030060/ENSMUSG00000030346/ENSMUSG00000020381/ENSMUSG00000002052/ENSMUSG00000029003/ENSMUSG00000024287/…	28
GO:0051056	regulation of small GTPase mediated signal transduction	50/1686	273/21351	1.73334e-08	9.47954e-07	7.59803e-07	ENSMUSG00000021675/ENSMUSG00000022263/ENSMUSG00000026596/ENSMUSG00000039621/ENSMUSG00000042700/ENSMUSG00000009681/ENSMUSG00000066406/ENSMUSG00000025555/ENSMUSG00000034342/ENSMUSG00000028059/ENSMUSG00000061751/ENSMUSG00000020716/ENSMUSG00000031861/ENSMUSG00000024277/ENSMUSG00000032875/ENSMUSG00000052298/ENSMUSG00000040964/ENSMUSG00000038668/ENSMUSG00000031511/ENSMUSG00000022827/ENSMUSG00000026594/…	50
GO:0031061	negative regulation of histone methylation	13/1686	26/21351	1.73554e-08	9.47954e-07	7.59803e-07	ENSMUSG00000027478/ENSMUSG00000026917/ENSMUSG00000033326/ENSMUSG00000000902/ENSMUSG00000015937/ENSMUSG00000029267/ENSMUSG00000049300/ENSMUSG00000038518/ENSMUSG00000002052/ENSMUSG00000038437/ENSMUSG00000024201/ENSMUSG00000036940/ENSMUSG00000040363	13
GO:0140014	mitotic nuclear division	50/1686	274/21351	1.96065e-08	1.06031e-06	8.49855e-07	ENSMUSG00000068744/ENSMUSG00000007564/ENSMUSG00000038902/ENSMUSG00000034218/ENSMUSG00000029466/ENSMUSG00000074358/ENSMUSG00000064302/ENSMUSG00000030649/ENSMUSG00000024660/ENSMUSG00000039630/ENSMUSG00000032435/ENSMUSG00000021287/ENSMUSG00000026622/ENSMUSG00000029554/ENSMUSG00000033323/ENSMUSG00000066306/ENSMUSG00000036097/ENSMUSG00000032264/ENSMUSG00000030733/ENSMUSG00000059586/ENSMUSG00000028896/…	50
GO:0098813	nuclear chromosome segregation	49/1686	266/21351	1.9833e-08	1.06204e-06	8.51245e-07	ENSMUSG00000068744/ENSMUSG00000007564/ENSMUSG00000038902/ENSMUSG00000034218/ENSMUSG00000029466/ENSMUSG00000030649/ENSMUSG00000024660/ENSMUSG00000041147/ENSMUSG00000018707/ENSMUSG00000039630/ENSMUSG00000017485/ENSMUSG00000032435/ENSMUSG00000021287/ENSMUSG00000026622/ENSMUSG00000029554/ENSMUSG00000066306/ENSMUSG00000036097/ENSMUSG00000032264/ENSMUSG00000055884/ENSMUSG00000059586/ENSMUSG00000040945/…	49
GO:0071824	protein-DNA complex subunit organization	42/1686	211/21351	2.05076e-08	1.0875e-06	8.71653e-07	ENSMUSG00000038902/ENSMUSG00000059119/ENSMUSG00000090083/ENSMUSG00000008958/ENSMUSG00000030603/ENSMUSG00000016559/ENSMUSG00000053877/ENSMUSG00000023018/ENSMUSG00000024335/ENSMUSG00000031540/ENSMUSG00000009640/ENSMUSG00000032481/ENSMUSG00000061482/ENSMUSG00000028318/ENSMUSG00000022702/ENSMUSG00000002307/ENSMUSG00000007880/ENSMUSG00000037935/ENSMUSG00000001150/ENSMUSG00000000902/ENSMUSG00000055024/…	42
GO:0021915	neural tube development	40/1686	196/21351	2.1402e-08	1.12402e-06	9.0092e-07	ENSMUSG00000036180/ENSMUSG00000020918/ENSMUSG00000026596/ENSMUSG00000020888/ENSMUSG00000040836/ENSMUSG00000056201/ENSMUSG00000026556/ENSMUSG00000060798/ENSMUSG00000024335/ENSMUSG00000020716/ENSMUSG00000022995/ENSMUSG00000028677/ENSMUSG00000071226/ENSMUSG00000025231/ENSMUSG00000040675/ENSMUSG00000007880/ENSMUSG00000003233/ENSMUSG00000026121/ENSMUSG00000029381/ENSMUSG00000004231/ENSMUSG00000047407/…	40
GO:0017148	negative regulation of translation	33/1686	145/21351	2.31082e-08	1.20207e-06	9.63478e-07	ENSMUSG00000018765/ENSMUSG00000005506/ENSMUSG00000007670/ENSMUSG00000020534/ENSMUSG00000041530/ENSMUSG00000109336/ENSMUSG00000058301/ENSMUSG00000025571/ENSMUSG00000028893/ENSMUSG00000052707/ENSMUSG00000032097/ENSMUSG00000021559/ENSMUSG00000066037/ENSMUSG00000028114/ENSMUSG00000020454/ENSMUSG00000036550/ENSMUSG00000047888/ENSMUSG00000020091/ENSMUSG00000029613/ENSMUSG00000028580/ENSMUSG00000046139/…	33
GO:0007409	axonogenesis	74/1686	482/21351	2.37566e-08	1.22019e-06	9.78002e-07	ENSMUSG00000022607/ENSMUSG00000034902/ENSMUSG00000015605/ENSMUSG00000041936/ENSMUSG00000042700/ENSMUSG00000026235/ENSMUSG00000051243/ENSMUSG00000036030/ENSMUSG00000026556/ENSMUSG00000029755/ENSMUSG00000032318/ENSMUSG00000000861/ENSMUSG00000061751/ENSMUSG00000023026/ENSMUSG00000024969/ENSMUSG00000000627/ENSMUSG00000038970/ENSMUSG00000038146/ENSMUSG00000017485/ENSMUSG00000022995/ENSMUSG00000059857/…	74
GO:0042254	ribosome biogenesis	52/1686	292/21351	2.39033e-08	1.22019e-06	9.78002e-07	ENSMUSG00000014907/ENSMUSG00000027714/ENSMUSG00000028010/ENSMUSG00000058392/ENSMUSG00000024312/ENSMUSG00000079470/ENSMUSG00000035754/ENSMUSG00000032480/ENSMUSG00000039231/ENSMUSG00000022682/ENSMUSG00000042426/ENSMUSG00000038279/ENSMUSG00000041560/ENSMUSG00000028430/ENSMUSG00000050244/ENSMUSG00000020075/ENSMUSG00000026806/ENSMUSG00000020692/ENSMUSG00000033126/ENSMUSG00000039929/ENSMUSG00000030400/…	52
GO:0051098	regulation of binding	64/1686	396/21351	3.00814e-08	1.52134e-06	1.21938e-06	ENSMUSG00000061436/ENSMUSG00000015599/ENSMUSG00000023118/ENSMUSG00000026596/ENSMUSG00000022433/ENSMUSG00000061589/ENSMUSG00000026313/ENSMUSG00000041936/ENSMUSG00000029345/ENSMUSG00000021546/ENSMUSG00000026235/ENSMUSG00000028906/ENSMUSG00000042699/ENSMUSG00000032185/ENSMUSG00000024969/ENSMUSG00000027985/ENSMUSG00000026622/ENSMUSG00000032020/ENSMUSG00000030528/ENSMUSG00000024855/ENSMUSG00000030400/…	64
GO:0000184	nuclear-transcribed mRNA catabolic process, nonsense-mediated decay	15/1686	36/21351	3.08216e-08	1.54447e-06	1.23792e-06	ENSMUSG00000052928/ENSMUSG00000058301/ENSMUSG00000020495/ENSMUSG00000042772/ENSMUSG00000078676/ENSMUSG00000034681/ENSMUSG00000017264/ENSMUSG00000040356/ENSMUSG00000001415/ENSMUSG00000025580/ENSMUSG00000064030/ENSMUSG00000024472/ENSMUSG00000006019/ENSMUSG00000038290/ENSMUSG00000038374	15
GO:0051298	centrosome duplication	22/1686	74/21351	3.2e-08	1.58894e-06	1.27357e-06	ENSMUSG00000033904/ENSMUSG00000020918/ENSMUSG00000068394/ENSMUSG00000041147/ENSMUSG00000023345/ENSMUSG00000021287/ENSMUSG00000022503/ENSMUSG00000073542/ENSMUSG00000027959/ENSMUSG00000040549/ENSMUSG00000025358/ENSMUSG00000032782/ENSMUSG00000109511/ENSMUSG00000022678/ENSMUSG00000021572/ENSMUSG00000028718/ENSMUSG00000037020/ENSMUSG00000039298/ENSMUSG00000079553/ENSMUSG00000024542/ENSMUSG00000035390/…	22
GO:1901987	regulation of cell cycle phase transition	53/1686	304/21351	3.66666e-08	1.80426e-06	1.44615e-06	ENSMUSG00000045409/ENSMUSG00000002221/ENSMUSG00000034218/ENSMUSG00000029466/ENSMUSG00000030649/ENSMUSG00000016526/ENSMUSG00000021810/ENSMUSG00000020167/ENSMUSG00000044847/ENSMUSG00000030094/ENSMUSG00000032435/ENSMUSG00000027510/ENSMUSG00000021287/ENSMUSG00000026463/ENSMUSG00000041560/ENSMUSG00000029554/ENSMUSG00000030528/ENSMUSG00000017550/ENSMUSG00000032264/ENSMUSG00000032555/ENSMUSG00000059586/…	53
GO:0051569	regulation of histone H3-K4 methylation	14/1686	32/21351	4.20635e-08	2.05135e-06	1.64419e-06	ENSMUSG00000027478/ENSMUSG00000002221/ENSMUSG00000026917/ENSMUSG00000002028/ENSMUSG00000027304/ENSMUSG00000029111/ENSMUSG00000006307/ENSMUSG00000015937/ENSMUSG00000049300/ENSMUSG00000013787/ENSMUSG00000024515/ENSMUSG00000036940/ENSMUSG00000040363/ENSMUSG00000029673	14
GO:0034728	nucleosome organization	31/1686	135/21351	4.8972e-08	2.34636e-06	1.88065e-06	ENSMUSG00000059119/ENSMUSG00000090083/ENSMUSG00000008958/ENSMUSG00000053877/ENSMUSG00000023018/ENSMUSG00000024335/ENSMUSG00000031540/ENSMUSG00000009640/ENSMUSG00000032481/ENSMUSG00000061482/ENSMUSG00000022702/ENSMUSG00000002307/ENSMUSG00000007880/ENSMUSG00000037935/ENSMUSG00000001150/ENSMUSG00000000902/ENSMUSG00000033237/ENSMUSG00000022945/ENSMUSG00000015937/ENSMUSG00000035726/ENSMUSG00000021767/…	31
GO:0072331	signal transduction by p53 class mediator	31/1686	135/21351	4.8972e-08	2.34636e-06	1.88065e-06	ENSMUSG00000061436/ENSMUSG00000034218/ENSMUSG00000021546/ENSMUSG00000037239/ENSMUSG00000016526/ENSMUSG00000041147/ENSMUSG00000022682/ENSMUSG00000028893/ENSMUSG00000038279/ENSMUSG00000027510/ENSMUSG00000041560/ENSMUSG00000017550/ENSMUSG00000031826/ENSMUSG00000055024/ENSMUSG00000000552/ENSMUSG00000022897/ENSMUSG00000001517/ENSMUSG00000049300/ENSMUSG00000030609/ENSMUSG00000059552/ENSMUSG00000038525/…	31
GO:1901361	organic cyclic compound catabolic process	69/1686	446/21351	5.1943e-08	2.46707e-06	1.9774e-06	ENSMUSG00000018765/ENSMUSG00000014907/ENSMUSG00000005506/ENSMUSG00000007670/ENSMUSG00000027714/ENSMUSG00000041530/ENSMUSG00000034218/ENSMUSG00000042699/ENSMUSG00000109336/ENSMUSG00000052928/ENSMUSG00000034575/ENSMUSG00000058301/ENSMUSG00000020495/ENSMUSG00000042772/ENSMUSG00000025571/ENSMUSG00000039630/ENSMUSG00000052707/ENSMUSG00000078676/ENSMUSG00000027510/ENSMUSG00000059208/ENSMUSG00000034610/…	69
GO:0019827	stem cell population maintenance	36/1686	173/21351	6.37073e-08	2.99974e-06	2.40434e-06	ENSMUSG00000020918/ENSMUSG00000041075/ENSMUSG00000028717/ENSMUSG00000026556/ENSMUSG00000008958/ENSMUSG00000017210/ENSMUSG00000025034/ENSMUSG00000032097/ENSMUSG00000034610/ENSMUSG00000027304/ENSMUSG00000031540/ENSMUSG00000039410/ENSMUSG00000003680/ENSMUSG00000035632/ENSMUSG00000007880/ENSMUSG00000028114/ENSMUSG00000020454/ENSMUSG00000036550/ENSMUSG00000024063/ENSMUSG00000005871/ENSMUSG00000004231/…	36
GO:0034504	protein localization to nucleus	52/1686	301/21351	6.68248e-08	3.11237e-06	2.49462e-06	ENSMUSG00000033365/ENSMUSG00000022142/ENSMUSG00000052533/ENSMUSG00000056201/ENSMUSG00000035413/ENSMUSG00000053293/ENSMUSG00000044700/ENSMUSG00000036622/ENSMUSG00000040029/ENSMUSG00000063450/ENSMUSG00000020716/ENSMUSG00000039630/ENSMUSG00000022905/ENSMUSG00000025034/ENSMUSG00000032939/ENSMUSG00000028893/ENSMUSG00000041560/ENSMUSG00000059208/ENSMUSG00000031691/ENSMUSG00000049553/ENSMUSG00000009640/…	52
GO:2000779	regulation of double-strand break repair	23/1686	83/21351	6.7239e-08	3.11237e-06	2.49462e-06	ENSMUSG00000038685/ENSMUSG00000024767/ENSMUSG00000039994/ENSMUSG00000017485/ENSMUSG00000030528/ENSMUSG00000036097/ENSMUSG00000021597/ENSMUSG00000020752/ENSMUSG00000057406/ENSMUSG00000033237/ENSMUSG00000041346/ENSMUSG00000008604/ENSMUSG00000028884/ENSMUSG00000001517/ENSMUSG00000030346/ENSMUSG00000020381/ENSMUSG00000029003/ENSMUSG00000024533/ENSMUSG00000059851/ENSMUSG00000036940/ENSMUSG00000034206/…	23
GO:0010948	negative regulation of cell cycle process	43/1686	228/21351	7.18052e-08	3.2958e-06	2.64164e-06	ENSMUSG00000033904/ENSMUSG00000045409/ENSMUSG00000020918/ENSMUSG00000034218/ENSMUSG00000039220/ENSMUSG00000030649/ENSMUSG00000032435/ENSMUSG00000027510/ENSMUSG00000021287/ENSMUSG00000026622/ENSMUSG00000022503/ENSMUSG00000041560/ENSMUSG00000029554/ENSMUSG00000030528/ENSMUSG00000032264/ENSMUSG00000032555/ENSMUSG00000046591/ENSMUSG00000070348/ENSMUSG00000028587/ENSMUSG00000005871/ENSMUSG00000042489/…	43
GO:0051236	establishment of RNA localization	34/1686	159/21351	7.31624e-08	3.33011e-06	2.66914e-06	ENSMUSG00000046434/ENSMUSG00000022142/ENSMUSG00000007670/ENSMUSG00000052533/ENSMUSG00000034218/ENSMUSG00000042699/ENSMUSG00000074102/ENSMUSG00000005481/ENSMUSG00000053293/ENSMUSG00000039630/ENSMUSG00000032939/ENSMUSG00000078676/ENSMUSG00000075600/ENSMUSG00000027509/ENSMUSG00000028430/ENSMUSG00000031921/ENSMUSG00000001150/ENSMUSG00000028614/ENSMUSG00000015023/ENSMUSG00000038542/ENSMUSG00000040594/…	34
GO:0050684	regulation of mRNA processing	32/1686	145/21351	8.09769e-08	3.6347e-06	2.91328e-06	ENSMUSG00000018765/ENSMUSG00000005506/ENSMUSG00000030816/ENSMUSG00000042625/ENSMUSG00000021546/ENSMUSG00000042699/ENSMUSG00000074102/ENSMUSG00000025500/ENSMUSG00000039630/ENSMUSG00000026701/ENSMUSG00000075600/ENSMUSG00000034681/ENSMUSG00000022185/ENSMUSG00000024949/ENSMUSG00000002524/ENSMUSG00000036733/ENSMUSG00000024735/ENSMUSG00000022897/ENSMUSG00000045193/ENSMUSG00000002052/ENSMUSG00000071054/…	32
GO:0046777	protein autophosphorylation	44/1686	237/21351	8.17246e-08	3.6347e-06	2.91328e-06	ENSMUSG00000022607/ENSMUSG00000034218/ENSMUSG00000000532/ENSMUSG00000026235/ENSMUSG00000009681/ENSMUSG00000021051/ENSMUSG00000020190/ENSMUSG00000036622/ENSMUSG00000024969/ENSMUSG00000027298/ENSMUSG00000038970/ENSMUSG00000002409/ENSMUSG00000027692/ENSMUSG00000026622/ENSMUSG00000032312/ENSMUSG00000024014/ENSMUSG00000028991/ENSMUSG00000021559/ENSMUSG00000033618/ENSMUSG00000029613/ENSMUSG00000029512/…	44
GO:0051028	mRNA transport	27/1686	110/21351	8.18505e-08	3.6347e-06	2.91328e-06	ENSMUSG00000046434/ENSMUSG00000022142/ENSMUSG00000007670/ENSMUSG00000052533/ENSMUSG00000042699/ENSMUSG00000074102/ENSMUSG00000005481/ENSMUSG00000053293/ENSMUSG00000032939/ENSMUSG00000078676/ENSMUSG00000075600/ENSMUSG00000027509/ENSMUSG00000001150/ENSMUSG00000028614/ENSMUSG00000015023/ENSMUSG00000038542/ENSMUSG00000040594/ENSMUSG00000109511/ENSMUSG00000022194/ENSMUSG00000002052/ENSMUSG00000039509/…	27
GO:0006364	rRNA processing	40/1686	207/21351	1.02851e-07	4.50268e-06	3.60899e-06	ENSMUSG00000014907/ENSMUSG00000027714/ENSMUSG00000028010/ENSMUSG00000058392/ENSMUSG00000024312/ENSMUSG00000079470/ENSMUSG00000035754/ENSMUSG00000039231/ENSMUSG00000038279/ENSMUSG00000041560/ENSMUSG00000028430/ENSMUSG00000050244/ENSMUSG00000020075/ENSMUSG00000033126/ENSMUSG00000039929/ENSMUSG00000030400/ENSMUSG00000001674/ENSMUSG00000017264/ENSMUSG00000061458/ENSMUSG00000025047/ENSMUSG00000041235/…	40
GO:0051053	negative regulation of DNA metabolic process	29/1686	125/21351	1.03467e-07	4.50268e-06	3.60899e-06	ENSMUSG00000038685/ENSMUSG00000034218/ENSMUSG00000024767/ENSMUSG00000002028/ENSMUSG00000039630/ENSMUSG00000003549/ENSMUSG00000030528/ENSMUSG00000030254/ENSMUSG00000031921/ENSMUSG00000029014/ENSMUSG00000017264/ENSMUSG00000020752/ENSMUSG00000032498/ENSMUSG00000008604/ENSMUSG00000051768/ENSMUSG00000059552/ENSMUSG00000029003/ENSMUSG00000024287/ENSMUSG00000020697/ENSMUSG00000039738/ENSMUSG00000024472/…	29
GO:0031330	negative regulation of cellular catabolic process	45/1686	247/21351	1.0387e-07	4.50268e-06	3.60899e-06	ENSMUSG00000061436/ENSMUSG00000014907/ENSMUSG00000045409/ENSMUSG00000022607/ENSMUSG00000026235/ENSMUSG00000033326/ENSMUSG00000042699/ENSMUSG00000034575/ENSMUSG00000028468/ENSMUSG00000039630/ENSMUSG00000027510/ENSMUSG00000040093/ENSMUSG00000026463/ENSMUSG00000041560/ENSMUSG00000032481/ENSMUSG00000025231/ENSMUSG00000031652/ENSMUSG00000028991/ENSMUSG00000038028/ENSMUSG00000004937/ENSMUSG00000020454/…	45
GO:0098727	maintenance of cell number	36/1686	177/21351	1.16877e-07	5.02664e-06	4.02894e-06	ENSMUSG00000020918/ENSMUSG00000041075/ENSMUSG00000028717/ENSMUSG00000026556/ENSMUSG00000008958/ENSMUSG00000017210/ENSMUSG00000025034/ENSMUSG00000032097/ENSMUSG00000034610/ENSMUSG00000027304/ENSMUSG00000031540/ENSMUSG00000039410/ENSMUSG00000003680/ENSMUSG00000035632/ENSMUSG00000007880/ENSMUSG00000028114/ENSMUSG00000020454/ENSMUSG00000036550/ENSMUSG00000024063/ENSMUSG00000005871/ENSMUSG00000004231/…	36
GO:0016072	rRNA metabolic process	41/1686	216/21351	1.19456e-07	5.08816e-06	4.07826e-06	ENSMUSG00000014907/ENSMUSG00000027714/ENSMUSG00000028010/ENSMUSG00000058392/ENSMUSG00000024312/ENSMUSG00000079470/ENSMUSG00000035754/ENSMUSG00000039231/ENSMUSG00000038279/ENSMUSG00000041560/ENSMUSG00000028430/ENSMUSG00000050244/ENSMUSG00000020075/ENSMUSG00000033126/ENSMUSG00000039929/ENSMUSG00000030400/ENSMUSG00000001674/ENSMUSG00000017264/ENSMUSG00000061458/ENSMUSG00000025047/ENSMUSG00000041235/…	41
GO:0007163	establishment or maintenance of cell polarity	42/1686	224/21351	1.20171e-07	5.08816e-06	4.07826e-06	ENSMUSG00000064302/ENSMUSG00000056201/ENSMUSG00000026556/ENSMUSG00000028059/ENSMUSG00000063450/ENSMUSG00000024969/ENSMUSG00000025224/ENSMUSG00000004263/ENSMUSG00000044641/ENSMUSG00000021782/ENSMUSG00000066306/ENSMUSG00000032264/ENSMUSG00000000881/ENSMUSG00000020271/ENSMUSG00000024939/ENSMUSG00000020536/ENSMUSG00000032796/ENSMUSG00000031865/ENSMUSG00000005871/ENSMUSG00000053046/ENSMUSG00000040549/…	42
GO:0050657	nucleic acid transport	33/1686	156/21351	1.48237e-07	6.1807e-06	4.95395e-06	ENSMUSG00000046434/ENSMUSG00000022142/ENSMUSG00000007670/ENSMUSG00000052533/ENSMUSG00000042699/ENSMUSG00000074102/ENSMUSG00000005481/ENSMUSG00000053293/ENSMUSG00000039630/ENSMUSG00000032939/ENSMUSG00000078676/ENSMUSG00000075600/ENSMUSG00000027509/ENSMUSG00000028430/ENSMUSG00000031921/ENSMUSG00000001150/ENSMUSG00000028614/ENSMUSG00000015023/ENSMUSG00000038542/ENSMUSG00000040594/ENSMUSG00000109511/…	33
GO:0050658	RNA transport	33/1686	156/21351	1.48237e-07	6.1807e-06	4.95395e-06	ENSMUSG00000046434/ENSMUSG00000022142/ENSMUSG00000007670/ENSMUSG00000052533/ENSMUSG00000042699/ENSMUSG00000074102/ENSMUSG00000005481/ENSMUSG00000053293/ENSMUSG00000039630/ENSMUSG00000032939/ENSMUSG00000078676/ENSMUSG00000075600/ENSMUSG00000027509/ENSMUSG00000028430/ENSMUSG00000031921/ENSMUSG00000001150/ENSMUSG00000028614/ENSMUSG00000015023/ENSMUSG00000038542/ENSMUSG00000040594/ENSMUSG00000109511/…	33
GO:2001021	negative regulation of response to DNA damage stimulus	21/1686	74/21351	1.58868e-07	6.57376e-06	5.26899e-06	ENSMUSG00000038685/ENSMUSG00000024767/ENSMUSG00000039220/ENSMUSG00000016526/ENSMUSG00000003549/ENSMUSG00000017550/ENSMUSG00000020752/ENSMUSG00000000552/ENSMUSG00000008604/ENSMUSG00000022897/ENSMUSG00000051768/ENSMUSG00000029003/ENSMUSG00000007659/ENSMUSG00000024287/ENSMUSG00000033712/ENSMUSG00000023495/ENSMUSG00000036940/ENSMUSG00000034206/ENSMUSG00000019432/ENSMUSG00000034274/ENSMUSG00000043909	21
GO:0048024	regulation of mRNA splicing, via spliceosome	26/1686	107/21351	1.75585e-07	7.21088e-06	5.77965e-06	ENSMUSG00000018765/ENSMUSG00000005506/ENSMUSG00000021546/ENSMUSG00000074102/ENSMUSG00000025500/ENSMUSG00000039630/ENSMUSG00000026701/ENSMUSG00000034681/ENSMUSG00000022185/ENSMUSG00000024949/ENSMUSG00000002524/ENSMUSG00000036733/ENSMUSG00000024735/ENSMUSG00000022897/ENSMUSG00000045193/ENSMUSG00000068856/ENSMUSG00000043962/ENSMUSG00000025580/ENSMUSG00000028911/ENSMUSG00000031134/ENSMUSG00000071337/…	26
GO:0051225	spindle assembly	27/1686	114/21351	1.80053e-07	7.33919e-06	5.8825e-06	ENSMUSG00000078762/ENSMUSG00000074358/ENSMUSG00000064302/ENSMUSG00000024660/ENSMUSG00000018707/ENSMUSG00000039630/ENSMUSG00000024277/ENSMUSG00000026622/ENSMUSG00000066306/ENSMUSG00000031371/ENSMUSG00000025162/ENSMUSG00000028896/ENSMUSG00000041415/ENSMUSG00000032498/ENSMUSG00000027263/ENSMUSG00000018501/ENSMUSG00000017861/ENSMUSG00000022350/ENSMUSG00000031971/ENSMUSG00000051786/ENSMUSG00000024301/…	27
GO:0048285	organelle fission	72/1686	488/21351	1.83348e-07	7.41814e-06	5.94578e-06	ENSMUSG00000068744/ENSMUSG00000007564/ENSMUSG00000038902/ENSMUSG00000034218/ENSMUSG00000029466/ENSMUSG00000074358/ENSMUSG00000064302/ENSMUSG00000030649/ENSMUSG00000024660/ENSMUSG00000041147/ENSMUSG00000039630/ENSMUSG00000017485/ENSMUSG00000032435/ENSMUSG00000021287/ENSMUSG00000026622/ENSMUSG00000029554/ENSMUSG00000033323/ENSMUSG00000066306/ENSMUSG00000042148/ENSMUSG00000036097/ENSMUSG00000032264/…	72
GO:0051304	chromosome separation	24/1686	94/21351	1.91859e-07	7.7054e-06	6.17602e-06	ENSMUSG00000007564/ENSMUSG00000034218/ENSMUSG00000029466/ENSMUSG00000030649/ENSMUSG00000017485/ENSMUSG00000032435/ENSMUSG00000021287/ENSMUSG00000029554/ENSMUSG00000066306/ENSMUSG00000032264/ENSMUSG00000055884/ENSMUSG00000059586/ENSMUSG00000014355/ENSMUSG00000005871/ENSMUSG00000020752/ENSMUSG00000032498/ENSMUSG00000038542/ENSMUSG00000053333/ENSMUSG00000002814/ENSMUSG00000039738/ENSMUSG00000039298/…	24
GO:0006323	DNA packaging	38/1686	196/21351	1.9451e-07	7.75485e-06	6.21565e-06	ENSMUSG00000027478/ENSMUSG00000041229/ENSMUSG00000059119/ENSMUSG00000090083/ENSMUSG00000024660/ENSMUSG00000047654/ENSMUSG00000016559/ENSMUSG00000024335/ENSMUSG00000039231/ENSMUSG00000038025/ENSMUSG00000031540/ENSMUSG00000032481/ENSMUSG00000022185/ENSMUSG00000061482/ENSMUSG00000022702/ENSMUSG00000002307/ENSMUSG00000071646/ENSMUSG00000038214/ENSMUSG00000022945/ENSMUSG00000036167/ENSMUSG00000066551/…	38
GO:0001824	blastocyst development	33/1686	158/21351	2.03082e-07	8.03794e-06	6.44255e-06	ENSMUSG00000015605/ENSMUSG00000033257/ENSMUSG00000030603/ENSMUSG00000041147/ENSMUSG00000039231/ENSMUSG00000042323/ENSMUSG00000038279/ENSMUSG00000026622/ENSMUSG00000027304/ENSMUSG00000020692/ENSMUSG00000035632/ENSMUSG00000019470/ENSMUSG00000029547/ENSMUSG00000027671/ENSMUSG00000036550/ENSMUSG00000031546/ENSMUSG00000044702/ENSMUSG00000027660/ENSMUSG00000000902/ENSMUSG00000024735/ENSMUSG00000041415/…	33
GO:1901990	regulation of mitotic cell cycle phase transition	47/1686	270/21351	2.23857e-07	8.79645e-06	7.05052e-06	ENSMUSG00000045409/ENSMUSG00000034218/ENSMUSG00000029466/ENSMUSG00000030649/ENSMUSG00000021810/ENSMUSG00000020167/ENSMUSG00000044847/ENSMUSG00000030094/ENSMUSG00000032435/ENSMUSG00000027510/ENSMUSG00000021287/ENSMUSG00000041560/ENSMUSG00000029554/ENSMUSG00000030528/ENSMUSG00000017550/ENSMUSG00000032264/ENSMUSG00000032555/ENSMUSG00000059586/ENSMUSG00000002297/ENSMUSG00000030400/ENSMUSG00000040945/…	47
GO:0006284	base-excision repair	14/1686	36/21351	2.50502e-07	9.76304e-06	7.82526e-06	ENSMUSG00000025261/ENSMUSG00000038644/ENSMUSG00000036875/ENSMUSG00000025218/ENSMUSG00000034674/ENSMUSG00000035960/ENSMUSG00000066551/ENSMUSG00000028884/ENSMUSG00000051768/ENSMUSG00000028687/ENSMUSG00000020697/ENSMUSG00000007080/ENSMUSG00000034206/ENSMUSG00000034748	14
GO:0031058	positive regulation of histone modification	25/1686	102/21351	2.5203e-07	9.76304e-06	7.82526e-06	ENSMUSG00000027478/ENSMUSG00000030816/ENSMUSG00000020918/ENSMUSG00000002221/ENSMUSG00000034218/ENSMUSG00000026917/ENSMUSG00000002028/ENSMUSG00000039231/ENSMUSG00000027304/ENSMUSG00000002307/ENSMUSG00000029111/ENSMUSG00000000902/ENSMUSG00000055024/ENSMUSG00000029267/ENSMUSG00000038518/ENSMUSG00000022536/ENSMUSG00000018501/ENSMUSG00000059552/ENSMUSG00000024515/ENSMUSG00000018974/ENSMUSG00000031660/…	25
GO:0072698	protein localization to microtubule cytoskeleton	18/1686	58/21351	2.7489e-07	1.05736e-05	8.47492e-06	ENSMUSG00000038241/ENSMUSG00000035299/ENSMUSG00000039630/ENSMUSG00000024277/ENSMUSG00000066306/ENSMUSG00000025162/ENSMUSG00000038459/ENSMUSG00000047710/ENSMUSG00000005871/ENSMUSG00000109511/ENSMUSG00000022833/ENSMUSG00000021572/ENSMUSG00000029104/ENSMUSG00000028718/ENSMUSG00000030397/ENSMUSG00000022812/ENSMUSG00000002055/ENSMUSG00000024542	18
GO:0044774	mitotic DNA integrity checkpoint	19/1686	64/21351	2.81691e-07	1.07152e-05	8.58847e-06	ENSMUSG00000045409/ENSMUSG00000034218/ENSMUSG00000039220/ENSMUSG00000030094/ENSMUSG00000027510/ENSMUSG00000041560/ENSMUSG00000030528/ENSMUSG00000032555/ENSMUSG00000046591/ENSMUSG00000070348/ENSMUSG00000028587/ENSMUSG00000042489/ENSMUSG00000028884/ENSMUSG00000020381/ENSMUSG00000059552/ENSMUSG00000025507/ENSMUSG00000024824/ENSMUSG00000035390/ENSMUSG00000029863	19
GO:0010639	negative regulation of organelle organization	57/1686	358/21351	2.82496e-07	1.07152e-05	8.58847e-06	ENSMUSG00000021868/ENSMUSG00000033904/ENSMUSG00000020918/ENSMUSG00000041229/ENSMUSG00000038685/ENSMUSG00000025261/ENSMUSG00000034218/ENSMUSG00000035299/ENSMUSG00000064302/ENSMUSG00000056201/ENSMUSG00000030649/ENSMUSG00000028059/ENSMUSG00000016559/ENSMUSG00000039630/ENSMUSG00000032435/ENSMUSG00000021287/ENSMUSG00000022503/ENSMUSG00000038025/ENSMUSG00000029554/ENSMUSG00000003549/ENSMUSG00000042121/…	57
GO:0034249	negative regulation of cellular amide metabolic process	34/1686	168/21351	2.94223e-07	1.10831e-05	8.88329e-06	ENSMUSG00000018765/ENSMUSG00000005506/ENSMUSG00000007670/ENSMUSG00000020534/ENSMUSG00000041530/ENSMUSG00000109336/ENSMUSG00000058301/ENSMUSG00000025571/ENSMUSG00000028893/ENSMUSG00000052707/ENSMUSG00000032097/ENSMUSG00000021559/ENSMUSG00000066037/ENSMUSG00000028114/ENSMUSG00000020454/ENSMUSG00000036550/ENSMUSG00000047888/ENSMUSG00000020091/ENSMUSG00000029613/ENSMUSG00000032171/ENSMUSG00000028580/…	34
GO:0040029	regulation of gene expression, epigenetic	33/1686	161/21351	3.21653e-07	1.20334e-05	9.64496e-06	ENSMUSG00000027478/ENSMUSG00000061589/ENSMUSG00000026313/ENSMUSG00000057177/ENSMUSG00000052812/ENSMUSG00000074102/ENSMUSG00000058301/ENSMUSG00000023018/ENSMUSG00000039630/ENSMUSG00000039231/ENSMUSG00000047832/ENSMUSG00000007880/ENSMUSG00000017264/ENSMUSG00000094777/ENSMUSG00000034674/ENSMUSG00000055024/ENSMUSG00000018537/ENSMUSG00000042308/ENSMUSG00000036167/ENSMUSG00000015937/ENSMUSG00000021144/…	33
GO:0098534	centriole assembly	15/1686	42/21351	3.46814e-07	1.28864e-05	1.03287e-05	ENSMUSG00000033904/ENSMUSG00000020918/ENSMUSG00000068394/ENSMUSG00000074358/ENSMUSG00000073542/ENSMUSG00000027959/ENSMUSG00000025358/ENSMUSG00000032782/ENSMUSG00000109511/ENSMUSG00000021572/ENSMUSG00000028718/ENSMUSG00000037020/ENSMUSG00000039298/ENSMUSG00000024542/ENSMUSG00000020212	15
GO:0007265	Ras protein signal transduction	56/1686	352/21351	3.67989e-07	1.35175e-05	1.08345e-05	ENSMUSG00000021675/ENSMUSG00000022263/ENSMUSG00000026596/ENSMUSG00000039621/ENSMUSG00000009681/ENSMUSG00000066406/ENSMUSG00000028068/ENSMUSG00000025555/ENSMUSG00000026556/ENSMUSG00000034342/ENSMUSG00000028059/ENSMUSG00000061751/ENSMUSG00000020716/ENSMUSG00000031861/ENSMUSG00000024277/ENSMUSG00000032875/ENSMUSG00000052298/ENSMUSG00000040964/ENSMUSG00000000149/ENSMUSG00000038668/ENSMUSG00000031511/…	56
GO:1905268	negative regulation of chromatin organization	19/1686	65/21351	3.68748e-07	1.35175e-05	1.08345e-05	ENSMUSG00000027478/ENSMUSG00000041229/ENSMUSG00000024767/ENSMUSG00000026917/ENSMUSG00000033326/ENSMUSG00000052812/ENSMUSG00000038025/ENSMUSG00000000902/ENSMUSG00000015937/ENSMUSG00000029267/ENSMUSG00000049300/ENSMUSG00000038518/ENSMUSG00000002052/ENSMUSG00000042557/ENSMUSG00000038437/ENSMUSG00000024201/ENSMUSG00000036940/ENSMUSG00000022394/ENSMUSG00000040363	19
GO:0031123	RNA 3'-end processing	25/1686	104/21351	3.75469e-07	1.36721e-05	1.09584e-05	ENSMUSG00000030816/ENSMUSG00000023118/ENSMUSG00000027714/ENSMUSG00000034575/ENSMUSG00000027651/ENSMUSG00000034022/ENSMUSG00000029625/ENSMUSG00000044847/ENSMUSG00000027176/ENSMUSG00000034610/ENSMUSG00000075600/ENSMUSG00000041781/ENSMUSG00000053536/ENSMUSG00000029547/ENSMUSG00000017264/ENSMUSG00000029227/ENSMUSG00000071652/ENSMUSG00000022194/ENSMUSG00000054309/ENSMUSG00000020549/ENSMUSG00000037461/…	25
GO:0002200	somatic diversification of immune receptors	22/1686	84/21351	3.80791e-07	1.3774e-05	1.10401e-05	ENSMUSG00000002221/ENSMUSG00000034218/ENSMUSG00000090083/ENSMUSG00000027649/ENSMUSG00000020167/ENSMUSG00000027985/ENSMUSG00000061311/ENSMUSG00000003549/ENSMUSG00000017550/ENSMUSG00000030067/ENSMUSG00000001150/ENSMUSG00000057406/ENSMUSG00000032498/ENSMUSG00000030060/ENSMUSG00000002052/ENSMUSG00000029003/ENSMUSG00000024287/ENSMUSG00000059851/ENSMUSG00000027951/ENSMUSG00000048251/ENSMUSG00000034206/…	22
GO:0046578	regulation of Ras protein signal transduction	43/1686	242/21351	4.05304e-07	1.45643e-05	1.16735e-05	ENSMUSG00000021675/ENSMUSG00000022263/ENSMUSG00000026596/ENSMUSG00000039621/ENSMUSG00000009681/ENSMUSG00000066406/ENSMUSG00000025555/ENSMUSG00000034342/ENSMUSG00000028059/ENSMUSG00000061751/ENSMUSG00000020716/ENSMUSG00000031861/ENSMUSG00000024277/ENSMUSG00000032875/ENSMUSG00000052298/ENSMUSG00000040964/ENSMUSG00000038668/ENSMUSG00000031511/ENSMUSG00000022827/ENSMUSG00000026594/ENSMUSG00000040687/…	43
GO:0031057	negative regulation of histone modification	16/1686	48/21351	4.21175e-07	1.50357e-05	1.20514e-05	ENSMUSG00000027478/ENSMUSG00000024767/ENSMUSG00000026917/ENSMUSG00000033326/ENSMUSG00000000902/ENSMUSG00000015937/ENSMUSG00000029267/ENSMUSG00000049300/ENSMUSG00000038518/ENSMUSG00000002052/ENSMUSG00000042557/ENSMUSG00000038437/ENSMUSG00000024201/ENSMUSG00000036940/ENSMUSG00000022394/ENSMUSG00000040363	16
GO:0071900	regulation of protein serine/threonine kinase activity	64/1686	426/21351	4.58264e-07	1.62535e-05	1.30275e-05	ENSMUSG00000068744/ENSMUSG00000070871/ENSMUSG00000063239/ENSMUSG00000055725/ENSMUSG00000020888/ENSMUSG00000047139/ENSMUSG00000026235/ENSMUSG00000024182/ENSMUSG00000066406/ENSMUSG00000027540/ENSMUSG00000028068/ENSMUSG00000026556/ENSMUSG00000024660/ENSMUSG00000037239/ENSMUSG00000021670/ENSMUSG00000025010/ENSMUSG00000020716/ENSMUSG00000032501/ENSMUSG00000028893/ENSMUSG00000031861/ENSMUSG00000029385/…	64
GO:0044839	cell cycle G2/M phase transition	30/1686	141/21351	4.71445e-07	1.66131e-05	1.33157e-05	ENSMUSG00000045409/ENSMUSG00000002221/ENSMUSG00000034218/ENSMUSG00000016526/ENSMUSG00000041560/ENSMUSG00000030528/ENSMUSG00000017550/ENSMUSG00000032555/ENSMUSG00000025612/ENSMUSG00000040945/ENSMUSG00000046591/ENSMUSG00000070348/ENSMUSG00000028587/ENSMUSG00000027425/ENSMUSG00000053046/ENSMUSG00000042489/ENSMUSG00000015937/ENSMUSG00000025358/ENSMUSG00000001517/ENSMUSG00000025374/ENSMUSG00000020381/…	30
GO:0006405	RNA export from nucleus	22/1686	85/21351	4.75768e-07	1.6658e-05	1.33517e-05	ENSMUSG00000022142/ENSMUSG00000052533/ENSMUSG00000042699/ENSMUSG00000074102/ENSMUSG00000005481/ENSMUSG00000053293/ENSMUSG00000032939/ENSMUSG00000027509/ENSMUSG00000028430/ENSMUSG00000001150/ENSMUSG00000015023/ENSMUSG00000038542/ENSMUSG00000109511/ENSMUSG00000022194/ENSMUSG00000019297/ENSMUSG00000002052/ENSMUSG00000067150/ENSMUSG00000039509/ENSMUSG00000026812/ENSMUSG00000024287/ENSMUSG00000019432/…	22
GO:0045930	negative regulation of mitotic cell cycle	41/1686	227/21351	4.78879e-07	1.66601e-05	1.33534e-05	ENSMUSG00000045409/ENSMUSG00000034218/ENSMUSG00000039220/ENSMUSG00000030649/ENSMUSG00000045482/ENSMUSG00000030094/ENSMUSG00000032435/ENSMUSG00000027510/ENSMUSG00000021287/ENSMUSG00000041560/ENSMUSG00000029554/ENSMUSG00000030528/ENSMUSG00000032264/ENSMUSG00000032555/ENSMUSG00000020692/ENSMUSG00000027845/ENSMUSG00000046591/ENSMUSG00000070348/ENSMUSG00000028587/ENSMUSG00000005871/ENSMUSG00000042489/…	41
GO:0006289	nucleotide-excision repair	17/1686	55/21351	6.2659e-07	2.1661e-05	1.73617e-05	ENSMUSG00000041147/ENSMUSG00000001524/ENSMUSG00000030094/ENSMUSG00000003549/ENSMUSG00000038644/ENSMUSG00000030726/ENSMUSG00000025218/ENSMUSG00000027845/ENSMUSG00000019470/ENSMUSG00000030400/ENSMUSG00000033458/ENSMUSG00000066551/ENSMUSG00000028884/ENSMUSG00000059552/ENSMUSG00000034329/ENSMUSG00000039738/ENSMUSG00000007080	17
GO:0006303	double-strand break repair via nonhomologous end joining	18/1686	61/21351	6.37734e-07	2.17707e-05	1.74496e-05	ENSMUSG00000090083/ENSMUSG00000017485/ENSMUSG00000003549/ENSMUSG00000025218/ENSMUSG00000027845/ENSMUSG00000057406/ENSMUSG00000039354/ENSMUSG00000024735/ENSMUSG00000032498/ENSMUSG00000041346/ENSMUSG00000030060/ENSMUSG00000051768/ENSMUSG00000020381/ENSMUSG00000029003/ENSMUSG00000020697/ENSMUSG00000059851/ENSMUSG00000034206/ENSMUSG00000043909	18
GO:0044773	mitotic DNA damage checkpoint	18/1686	61/21351	6.37734e-07	2.17707e-05	1.74496e-05	ENSMUSG00000045409/ENSMUSG00000034218/ENSMUSG00000039220/ENSMUSG00000030094/ENSMUSG00000027510/ENSMUSG00000041560/ENSMUSG00000030528/ENSMUSG00000032555/ENSMUSG00000046591/ENSMUSG00000070348/ENSMUSG00000042489/ENSMUSG00000028884/ENSMUSG00000020381/ENSMUSG00000059552/ENSMUSG00000025507/ENSMUSG00000024824/ENSMUSG00000035390/ENSMUSG00000029863	18
GO:0032886	regulation of microtubule-based process	44/1686	255/21351	6.91621e-07	2.34636e-05	1.88065e-05	ENSMUSG00000068744/ENSMUSG00000020918/ENSMUSG00000035299/ENSMUSG00000041936/ENSMUSG00000064302/ENSMUSG00000028059/ENSMUSG00000018707/ENSMUSG00000024969/ENSMUSG00000023345/ENSMUSG00000039630/ENSMUSG00000032435/ENSMUSG00000024277/ENSMUSG00000021287/ENSMUSG00000022503/ENSMUSG00000073542/ENSMUSG00000066306/ENSMUSG00000027509/ENSMUSG00000056267/ENSMUSG00000028896/ENSMUSG00000031865/ENSMUSG00000006464/…	44
GO:0031109	microtubule polymerization or depolymerization	27/1686	122/21351	7.68386e-07	2.59069e-05	2.07649e-05	ENSMUSG00000068744/ENSMUSG00000023009/ENSMUSG00000035299/ENSMUSG00000064302/ENSMUSG00000028059/ENSMUSG00000024277/ENSMUSG00000066306/ENSMUSG00000025162/ENSMUSG00000031865/ENSMUSG00000005871/ENSMUSG00000031787/ENSMUSG00000051378/ENSMUSG00000040549/ENSMUSG00000027263/ENSMUSG00000026842/ENSMUSG00000022897/ENSMUSG00000022678/ENSMUSG00000030774/ENSMUSG00000020135/ENSMUSG00000031161/ENSMUSG00000031971/…	27
GO:0098781	ncRNA transcription	16/1686	50/21351	7.90269e-07	2.64813e-05	2.12252e-05	ENSMUSG00000061079/ENSMUSG00000027395/ENSMUSG00000041560/ENSMUSG00000049553/ENSMUSG00000024613/ENSMUSG00000028991/ENSMUSG00000028318/ENSMUSG00000000902/ENSMUSG00000015937/ENSMUSG00000059552/ENSMUSG00000041264/ENSMUSG00000032777/ENSMUSG00000032187/ENSMUSG00000038489/ENSMUSG00000029726/ENSMUSG00000018433	16
GO:0000726	non-recombinational repair	19/1686	68/21351	7.97582e-07	2.65634e-05	2.1291e-05	ENSMUSG00000090083/ENSMUSG00000017485/ENSMUSG00000003549/ENSMUSG00000025218/ENSMUSG00000027845/ENSMUSG00000057406/ENSMUSG00000039354/ENSMUSG00000024735/ENSMUSG00000032498/ENSMUSG00000041346/ENSMUSG00000030060/ENSMUSG00000051768/ENSMUSG00000020381/ENSMUSG00000029003/ENSMUSG00000020697/ENSMUSG00000059851/ENSMUSG00000039738/ENSMUSG00000034206/ENSMUSG00000043909	19
GO:0044380	protein localization to cytoskeleton	18/1686	62/21351	8.32684e-07	2.75574e-05	2.20878e-05	ENSMUSG00000038241/ENSMUSG00000035299/ENSMUSG00000039630/ENSMUSG00000024277/ENSMUSG00000066306/ENSMUSG00000025162/ENSMUSG00000038459/ENSMUSG00000047710/ENSMUSG00000005871/ENSMUSG00000109511/ENSMUSG00000022833/ENSMUSG00000021572/ENSMUSG00000029104/ENSMUSG00000028718/ENSMUSG00000030397/ENSMUSG00000022812/ENSMUSG00000002055/ENSMUSG00000024542	18
GO:0009314	response to radiation	62/1686	415/21351	8.37519e-07	2.75574e-05	2.20878e-05	ENSMUSG00000038241/ENSMUSG00000026596/ENSMUSG00000034218/ENSMUSG00000002028/ENSMUSG00000090083/ENSMUSG00000021670/ENSMUSG00000048668/ENSMUSG00000041147/ENSMUSG00000020716/ENSMUSG00000026641/ENSMUSG00000030094/ENSMUSG00000040093/ENSMUSG00000037761/ENSMUSG00000031948/ENSMUSG00000061311/ENSMUSG00000003549/ENSMUSG00000038644/ENSMUSG00000030726/ENSMUSG00000030528/ENSMUSG00000030254/ENSMUSG00000032555/…	62
GO:0032205	negative regulation of telomere maintenance	13/1686	34/21351	8.49269e-07	2.77767e-05	2.22635e-05	ENSMUSG00000038685/ENSMUSG00000034218/ENSMUSG00000039630/ENSMUSG00000003549/ENSMUSG00000031921/ENSMUSG00000017264/ENSMUSG00000051768/ENSMUSG00000039738/ENSMUSG00000024472/ENSMUSG00000038290/ENSMUSG00000041064/ENSMUSG00000031529/ENSMUSG00000027646	13
GO:0070507	regulation of microtubule cytoskeleton organization	31/1686	153/21351	9.42109e-07	3.04595e-05	2.44138e-05	ENSMUSG00000068744/ENSMUSG00000035299/ENSMUSG00000041936/ENSMUSG00000064302/ENSMUSG00000028059/ENSMUSG00000018707/ENSMUSG00000024969/ENSMUSG00000039630/ENSMUSG00000024277/ENSMUSG00000066306/ENSMUSG00000027509/ENSMUSG00000056267/ENSMUSG00000028896/ENSMUSG00000031865/ENSMUSG00000005871/ENSMUSG00000031787/ENSMUSG00000040549/ENSMUSG00000026842/ENSMUSG00000022897/ENSMUSG00000109511/ENSMUSG00000034292/…	31
GO:0043087	regulation of GTPase activity	51/1686	318/21351	9.42448e-07	3.04595e-05	2.44138e-05	ENSMUSG00000022377/ENSMUSG00000020888/ENSMUSG00000039621/ENSMUSG00000041936/ENSMUSG00000058392/ENSMUSG00000042700/ENSMUSG00000026235/ENSMUSG00000009681/ENSMUSG00000061751/ENSMUSG00000020716/ENSMUSG00000024142/ENSMUSG00000028468/ENSMUSG00000024277/ENSMUSG00000057729/ENSMUSG00000028991/ENSMUSG00000003233/ENSMUSG00000031511/ENSMUSG00000029145/ENSMUSG00000040945/ENSMUSG00000026024/ENSMUSG00000009621/…	51
GO:0042770	signal transduction in response to DNA damage	22/1686	89/21351	1.1147e-06	3.58148e-05	2.87062e-05	ENSMUSG00000061436/ENSMUSG00000034218/ENSMUSG00000037239/ENSMUSG00000016526/ENSMUSG00000041147/ENSMUSG00000028893/ENSMUSG00000027510/ENSMUSG00000017550/ENSMUSG00000031826/ENSMUSG00000000552/ENSMUSG00000024735/ENSMUSG00000026842/ENSMUSG00000022897/ENSMUSG00000001517/ENSMUSG00000059552/ENSMUSG00000029003/ENSMUSG00000020235/ENSMUSG00000023495/ENSMUSG00000036940/ENSMUSG00000025507/ENSMUSG00000033102/…	22
GO:0007099	centriole replication	14/1686	40/21351	1.13304e-06	3.61912e-05	2.90079e-05	ENSMUSG00000033904/ENSMUSG00000020918/ENSMUSG00000068394/ENSMUSG00000073542/ENSMUSG00000027959/ENSMUSG00000025358/ENSMUSG00000032782/ENSMUSG00000109511/ENSMUSG00000021572/ENSMUSG00000028718/ENSMUSG00000037020/ENSMUSG00000039298/ENSMUSG00000024542/ENSMUSG00000020212	14
GO:0016055	Wnt signaling pathway	64/1686	438/21351	1.22338e-06	3.88495e-05	3.11386e-05	ENSMUSG00000047604/ENSMUSG00000001964/ENSMUSG00000026596/ENSMUSG00000020888/ENSMUSG00000041075/ENSMUSG00000022433/ENSMUSG00000026620/ENSMUSG00000024182/ENSMUSG00000057177/ENSMUSG00000018583/ENSMUSG00000026556/ENSMUSG00000029755/ENSMUSG00000024642/ENSMUSG00000024969/ENSMUSG00000027985/ENSMUSG00000022905/ENSMUSG00000071847/ENSMUSG00000027692/ENSMUSG00000027304/ENSMUSG00000074886/ENSMUSG00000028677/…	64
GO:0009303	rRNA transcription	12/1686	30/21351	1.27425e-06	4.02309e-05	3.22458e-05	ENSMUSG00000027395/ENSMUSG00000041560/ENSMUSG00000049553/ENSMUSG00000024613/ENSMUSG00000028991/ENSMUSG00000028318/ENSMUSG00000000902/ENSMUSG00000015937/ENSMUSG00000059552/ENSMUSG00000032777/ENSMUSG00000032187/ENSMUSG00000018433	12
GO:0051983	regulation of chromosome segregation	21/1686	83/21351	1.29064e-06	4.05143e-05	3.2473e-05	ENSMUSG00000034218/ENSMUSG00000029466/ENSMUSG00000030649/ENSMUSG00000039630/ENSMUSG00000032435/ENSMUSG00000021287/ENSMUSG00000029554/ENSMUSG00000066306/ENSMUSG00000030254/ENSMUSG00000032264/ENSMUSG00000059586/ENSMUSG00000040945/ENSMUSG00000014355/ENSMUSG00000005871/ENSMUSG00000028580/ENSMUSG00000038542/ENSMUSG00000039298/ENSMUSG00000032369/ENSMUSG00000024542/ENSMUSG00000029516/ENSMUSG00000019214	21
GO:0007264	small GTPase mediated signal transduction	64/1686	439/21351	1.32429e-06	4.12588e-05	3.30697e-05	ENSMUSG00000021675/ENSMUSG00000022263/ENSMUSG00000026596/ENSMUSG00000039621/ENSMUSG00000042700/ENSMUSG00000009681/ENSMUSG00000066406/ENSMUSG00000028068/ENSMUSG00000025555/ENSMUSG00000026556/ENSMUSG00000034342/ENSMUSG00000028059/ENSMUSG00000061751/ENSMUSG00000020716/ENSMUSG00000031861/ENSMUSG00000024277/ENSMUSG00000032875/ENSMUSG00000052298/ENSMUSG00000040964/ENSMUSG00000000149/ENSMUSG00000038668/…	64
GO:0010569	regulation of double-strand break repair via homologous recombination	15/1686	46/21351	1.32947e-06	4.12588e-05	3.30697e-05	ENSMUSG00000038685/ENSMUSG00000039994/ENSMUSG00000030528/ENSMUSG00000020752/ENSMUSG00000033237/ENSMUSG00000041346/ENSMUSG00000008604/ENSMUSG00000028884/ENSMUSG00000030346/ENSMUSG00000020381/ENSMUSG00000029003/ENSMUSG00000036940/ENSMUSG00000034206/ENSMUSG00000034748/ENSMUSG00000043909	15
GO:0030010	establishment of cell polarity	30/1686	148/21351	1.38914e-06	4.2867e-05	3.43587e-05	ENSMUSG00000064302/ENSMUSG00000056201/ENSMUSG00000026556/ENSMUSG00000028059/ENSMUSG00000024969/ENSMUSG00000025224/ENSMUSG00000066306/ENSMUSG00000032264/ENSMUSG00000020271/ENSMUSG00000024939/ENSMUSG00000020536/ENSMUSG00000032796/ENSMUSG00000031865/ENSMUSG00000053046/ENSMUSG00000022678/ENSMUSG00000030774/ENSMUSG00000029104/ENSMUSG00000020776/ENSMUSG00000041688/ENSMUSG00000031016/ENSMUSG00000025812/…	30
GO:0022411	cellular component disassembly	58/1686	385/21351	1.42932e-06	4.37254e-05	3.50467e-05	ENSMUSG00000025261/ENSMUSG00000023009/ENSMUSG00000047139/ENSMUSG00000035299/ENSMUSG00000024773/ENSMUSG00000029345/ENSMUSG00000026235/ENSMUSG00000064302/ENSMUSG00000057177/ENSMUSG00000056201/ENSMUSG00000029434/ENSMUSG00000016526/ENSMUSG00000028059/ENSMUSG00000067787/ENSMUSG00000058301/ENSMUSG00000023018/ENSMUSG00000025224/ENSMUSG00000024277/ENSMUSG00000032481/ENSMUSG00000022185/ENSMUSG00000038028/…	58
GO:0198738	cell-cell signaling by wnt	64/1686	440/21351	1.43296e-06	4.37254e-05	3.50467e-05	ENSMUSG00000047604/ENSMUSG00000001964/ENSMUSG00000026596/ENSMUSG00000020888/ENSMUSG00000041075/ENSMUSG00000022433/ENSMUSG00000026620/ENSMUSG00000024182/ENSMUSG00000057177/ENSMUSG00000018583/ENSMUSG00000026556/ENSMUSG00000029755/ENSMUSG00000024642/ENSMUSG00000024969/ENSMUSG00000027985/ENSMUSG00000022905/ENSMUSG00000071847/ENSMUSG00000027692/ENSMUSG00000027304/ENSMUSG00000074886/ENSMUSG00000028677/…	64
GO:0014020	primary neural tube formation	26/1686	119/21351	1.58332e-06	4.80449e-05	3.85089e-05	ENSMUSG00000036180/ENSMUSG00000020918/ENSMUSG00000026596/ENSMUSG00000020888/ENSMUSG00000056201/ENSMUSG00000026556/ENSMUSG00000024335/ENSMUSG00000022995/ENSMUSG00000071226/ENSMUSG00000025231/ENSMUSG00000040675/ENSMUSG00000007880/ENSMUSG00000003233/ENSMUSG00000026121/ENSMUSG00000029381/ENSMUSG00000004231/ENSMUSG00000047407/ENSMUSG00000029475/ENSMUSG00000026842/ENSMUSG00000028718/ENSMUSG00000026812/…	26
GO:0001841	neural tube formation	28/1686	134/21351	1.64349e-06	4.94813e-05	3.96602e-05	ENSMUSG00000036180/ENSMUSG00000020918/ENSMUSG00000026596/ENSMUSG00000020888/ENSMUSG00000056201/ENSMUSG00000026556/ENSMUSG00000024335/ENSMUSG00000022995/ENSMUSG00000071226/ENSMUSG00000025231/ENSMUSG00000040675/ENSMUSG00000007880/ENSMUSG00000003233/ENSMUSG00000026121/ENSMUSG00000029381/ENSMUSG00000004231/ENSMUSG00000047407/ENSMUSG00000029475/ENSMUSG00000026842/ENSMUSG00000001632/ENSMUSG00000028718/…	28
GO:0001843	neural tube closure	25/1686	112/21351	1.64877e-06	4.94813e-05	3.96602e-05	ENSMUSG00000036180/ENSMUSG00000020918/ENSMUSG00000026596/ENSMUSG00000020888/ENSMUSG00000026556/ENSMUSG00000024335/ENSMUSG00000022995/ENSMUSG00000071226/ENSMUSG00000025231/ENSMUSG00000040675/ENSMUSG00000007880/ENSMUSG00000003233/ENSMUSG00000026121/ENSMUSG00000029381/ENSMUSG00000004231/ENSMUSG00000047407/ENSMUSG00000029475/ENSMUSG00000026842/ENSMUSG00000028718/ENSMUSG00000026812/ENSMUSG00000066043/…	25
GO:0060606	tube closure	25/1686	113/21351	1.96017e-06	5.85053e-05	4.68931e-05	ENSMUSG00000036180/ENSMUSG00000020918/ENSMUSG00000026596/ENSMUSG00000020888/ENSMUSG00000026556/ENSMUSG00000024335/ENSMUSG00000022995/ENSMUSG00000071226/ENSMUSG00000025231/ENSMUSG00000040675/ENSMUSG00000007880/ENSMUSG00000003233/ENSMUSG00000026121/ENSMUSG00000029381/ENSMUSG00000004231/ENSMUSG00000047407/ENSMUSG00000029475/ENSMUSG00000026842/ENSMUSG00000028718/ENSMUSG00000026812/ENSMUSG00000066043/…	25
GO:0060562	epithelial tube morphogenesis	58/1686	390/21351	2.1717e-06	6.44665e-05	5.16711e-05	ENSMUSG00000036180/ENSMUSG00000020918/ENSMUSG00000037169/ENSMUSG00000026596/ENSMUSG00000020888/ENSMUSG00000031734/ENSMUSG00000015605/ENSMUSG00000026235/ENSMUSG00000056201/ENSMUSG00000039994/ENSMUSG00000026556/ENSMUSG00000024335/ENSMUSG00000027985/ENSMUSG00000022995/ENSMUSG00000009097/ENSMUSG00000021782/ENSMUSG00000071226/ENSMUSG00000025231/ENSMUSG00000040675/ENSMUSG00000007880/ENSMUSG00000003233/…	58
GO:0018105	peptidyl-serine phosphorylation	52/1686	338/21351	2.63996e-06	7.79429e-05	6.24727e-05	ENSMUSG00000066877/ENSMUSG00000061436/ENSMUSG00000015599/ENSMUSG00000055725/ENSMUSG00000022433/ENSMUSG00000034218/ENSMUSG00000024182/ENSMUSG00000057177/ENSMUSG00000016526/ENSMUSG00000047654/ENSMUSG00000020190/ENSMUSG00000024969/ENSMUSG00000003644/ENSMUSG00000038970/ENSMUSG00000002409/ENSMUSG00000053693/ENSMUSG00000026463/ENSMUSG00000025162/ENSMUSG00000028991/ENSMUSG00000033618/ENSMUSG00000041997/…	52
GO:1902850	microtubule cytoskeleton organization involved in mitosis	29/1686	145/21351	2.74717e-06	8.06723e-05	6.46603e-05	ENSMUSG00000068744/ENSMUSG00000074358/ENSMUSG00000064302/ENSMUSG00000001151/ENSMUSG00000028059/ENSMUSG00000018707/ENSMUSG00000023345/ENSMUSG00000039630/ENSMUSG00000026622/ENSMUSG00000066306/ENSMUSG00000027509/ENSMUSG00000032264/ENSMUSG00000020271/ENSMUSG00000028896/ENSMUSG00000031865/ENSMUSG00000040549/ENSMUSG00000109511/ENSMUSG00000017861/ENSMUSG00000022678/ENSMUSG00000022070/ENSMUSG00000029104/…	29
GO:0000289	nuclear-transcribed mRNA poly(A) tail shortening	11/1686	27/21351	2.86569e-06	8.37025e-05	6.70891e-05	ENSMUSG00000109336/ENSMUSG00000034575/ENSMUSG00000025571/ENSMUSG00000052707/ENSMUSG00000035632/ENSMUSG00000020454/ENSMUSG00000036550/ENSMUSG00000047888/ENSMUSG00000032498/ENSMUSG00000036698/ENSMUSG00000020362	11
GO:0001738	morphogenesis of a polarized epithelium	21/1686	87/21351	2.93416e-06	8.52466e-05	6.83268e-05	ENSMUSG00000026596/ENSMUSG00000020888/ENSMUSG00000026556/ENSMUSG00000060798/ENSMUSG00000021782/ENSMUSG00000000881/ENSMUSG00000003233/ENSMUSG00000032796/ENSMUSG00000039801/ENSMUSG00000053046/ENSMUSG00000026842/ENSMUSG00000034292/ENSMUSG00000036862/ENSMUSG00000029580/ENSMUSG00000038402/ENSMUSG00000021464/ENSMUSG00000022568/ENSMUSG00000035390/ENSMUSG00000023473/ENSMUSG00000042812/ENSMUSG00000070047	21
GO:0010833	telomere maintenance via telomere lengthening	19/1686	74/21351	3.22426e-06	9.30152e-05	7.45534e-05	ENSMUSG00000014907/ENSMUSG00000038685/ENSMUSG00000034218/ENSMUSG00000039630/ENSMUSG00000026622/ENSMUSG00000031921/ENSMUSG00000027845/ENSMUSG00000017264/ENSMUSG00000021972/ENSMUSG00000041346/ENSMUSG00000001416/ENSMUSG00000039738/ENSMUSG00000024472/ENSMUSG00000023944/ENSMUSG00000041064/ENSMUSG00000031529/ENSMUSG00000014426/ENSMUSG00000024174/ENSMUSG00000027646	19
GO:0016574	histone ubiquitination	15/1686	49/21351	3.26396e-06	9.30152e-05	7.45534e-05	ENSMUSG00000030816/ENSMUSG00000025261/ENSMUSG00000040669/ENSMUSG00000024767/ENSMUSG00000090083/ENSMUSG00000042506/ENSMUSG00000061311/ENSMUSG00000018537/ENSMUSG00000029475/ENSMUSG00000024740/ENSMUSG00000039828/ENSMUSG00000036940/ENSMUSG00000059995/ENSMUSG00000025050/ENSMUSG00000040363	15
GO:0033120	positive regulation of RNA splicing	15/1686	49/21351	3.26396e-06	9.30152e-05	7.45534e-05	ENSMUSG00000021546/ENSMUSG00000025500/ENSMUSG00000026701/ENSMUSG00000024604/ENSMUSG00000024735/ENSMUSG00000022897/ENSMUSG00000045193/ENSMUSG00000068856/ENSMUSG00000043962/ENSMUSG00000043535/ENSMUSG00000025580/ENSMUSG00000005198/ENSMUSG00000031134/ENSMUSG00000021645/ENSMUSG00000030435	15
GO:0070828	heterochromatin organization	16/1686	55/21351	3.26967e-06	9.30152e-05	7.45534e-05	ENSMUSG00000027478/ENSMUSG00000041229/ENSMUSG00000016559/ENSMUSG00000039231/ENSMUSG00000038025/ENSMUSG00000039410/ENSMUSG00000007880/ENSMUSG00000038214/ENSMUSG00000036167/ENSMUSG00000041415/ENSMUSG00000020661/ENSMUSG00000015697/ENSMUSG00000005566/ENSMUSG00000032187/ENSMUSG00000034748/ENSMUSG00000037572	16
GO:0090305	nucleic acid phosphodiester bond hydrolysis	27/1686	131/21351	3.29956e-06	9.33792e-05	7.48452e-05	ENSMUSG00000047153/ENSMUSG00000027714/ENSMUSG00000029625/ENSMUSG00000030094/ENSMUSG00000003549/ENSMUSG00000017550/ENSMUSG00000036875/ENSMUSG00000041781/ENSMUSG00000053536/ENSMUSG00000030400/ENSMUSG00000017264/ENSMUSG00000032705/ENSMUSG00000033458/ENSMUSG00000036270/ENSMUSG00000029227/ENSMUSG00000041415/ENSMUSG00000019297/ENSMUSG00000020549/ENSMUSG00000036698/ENSMUSG00000028948/ENSMUSG00000040688/…	27
GO:0034401	chromatin organization involved in regulation of transcription	28/1686	140/21351	4.05385e-06	0.000114135	9.1481e-05	ENSMUSG00000027478/ENSMUSG00000041229/ENSMUSG00000061589/ENSMUSG00000052812/ENSMUSG00000016559/ENSMUSG00000023018/ENSMUSG00000039231/ENSMUSG00000047832/ENSMUSG00000038025/ENSMUSG00000007880/ENSMUSG00000094777/ENSMUSG00000038214/ENSMUSG00000018537/ENSMUSG00000042308/ENSMUSG00000036167/ENSMUSG00000015937/ENSMUSG00000041415/ENSMUSG00000020661/ENSMUSG00000042557/ENSMUSG00000015697/ENSMUSG00000041164/…	28
GO:1903313	positive regulation of mRNA metabolic process	22/1686	96/21351	4.31546e-06	0.000120877	9.68852e-05	ENSMUSG00000005506/ENSMUSG00000007670/ENSMUSG00000025500/ENSMUSG00000058301/ENSMUSG00000025571/ENSMUSG00000052707/ENSMUSG00000026701/ENSMUSG00000066037/ENSMUSG00000028114/ENSMUSG00000020454/ENSMUSG00000036550/ENSMUSG00000047888/ENSMUSG00000042535/ENSMUSG00000028580/ENSMUSG00000024735/ENSMUSG00000045193/ENSMUSG00000038848/ENSMUSG00000068856/ENSMUSG00000043962/ENSMUSG00000036698/ENSMUSG00000025580/…	22
GO:0051348	negative regulation of transferase activity	43/1686	264/21351	4.36474e-06	0.000121634	9.74916e-05	ENSMUSG00000055725/ENSMUSG00000057177/ENSMUSG00000035621/ENSMUSG00000027540/ENSMUSG00000034342/ENSMUSG00000037239/ENSMUSG00000021670/ENSMUSG00000020716/ENSMUSG00000039630/ENSMUSG00000032501/ENSMUSG00000032020/ENSMUSG00000032312/ENSMUSG00000031530/ENSMUSG00000038028/ENSMUSG00000038894/ENSMUSG00000005871/ENSMUSG00000014402/ENSMUSG00000025371/ENSMUSG00000024639/ENSMUSG00000013646/ENSMUSG00000015937/…	43
GO:0031497	chromatin assembly	29/1686	149/21351	4.84057e-06	0.000134209	0.000107571	ENSMUSG00000027478/ENSMUSG00000041229/ENSMUSG00000059119/ENSMUSG00000016559/ENSMUSG00000024335/ENSMUSG00000039231/ENSMUSG00000038025/ENSMUSG00000031540/ENSMUSG00000061482/ENSMUSG00000022702/ENSMUSG00000002307/ENSMUSG00000038214/ENSMUSG00000022945/ENSMUSG00000036167/ENSMUSG00000066551/ENSMUSG00000015937/ENSMUSG00000041415/ENSMUSG00000021767/ENSMUSG00000069265/ENSMUSG00000059552/ENSMUSG00000020661/…	29
GO:0045739	positive regulation of DNA repair	19/1686	76/21351	4.9434e-06	0.000136368	0.000109301	ENSMUSG00000090083/ENSMUSG00000042699/ENSMUSG00000039994/ENSMUSG00000017485/ENSMUSG00000030528/ENSMUSG00000036097/ENSMUSG00000038028/ENSMUSG00000021597/ENSMUSG00000033237/ENSMUSG00000041346/ENSMUSG00000001517/ENSMUSG00000051768/ENSMUSG00000030346/ENSMUSG00000020381/ENSMUSG00000029003/ENSMUSG00000024533/ENSMUSG00000059851/ENSMUSG00000037032/ENSMUSG00000005566	19
GO:1901988	negative regulation of cell cycle phase transition	31/1686	165/21351	4.98049e-06	0.000136701	0.000109568	ENSMUSG00000045409/ENSMUSG00000034218/ENSMUSG00000030649/ENSMUSG00000032435/ENSMUSG00000027510/ENSMUSG00000021287/ENSMUSG00000041560/ENSMUSG00000029554/ENSMUSG00000030528/ENSMUSG00000032264/ENSMUSG00000032555/ENSMUSG00000046591/ENSMUSG00000070348/ENSMUSG00000028587/ENSMUSG00000005871/ENSMUSG00000042489/ENSMUSG00000015937/ENSMUSG00000038542/ENSMUSG00000028884/ENSMUSG00000025374/ENSMUSG00000020381/…	31
GO:1905508	protein localization to microtubule organizing center	13/1686	39/21351	5.11247e-06	0.000139622	0.000111909	ENSMUSG00000038241/ENSMUSG00000066306/ENSMUSG00000025162/ENSMUSG00000005871/ENSMUSG00000109511/ENSMUSG00000022833/ENSMUSG00000021572/ENSMUSG00000029104/ENSMUSG00000028718/ENSMUSG00000030397/ENSMUSG00000022812/ENSMUSG00000002055/ENSMUSG00000024542	13
GO:0060968	regulation of gene silencing	20/1686	83/21351	5.16234e-06	0.000140282	0.000112439	ENSMUSG00000052812/ENSMUSG00000042699/ENSMUSG00000025571/ENSMUSG00000032097/ENSMUSG00000020454/ENSMUSG00000047888/ENSMUSG00000028580/ENSMUSG00000025358/ENSMUSG00000018501/ENSMUSG00000069265/ENSMUSG00000059552/ENSMUSG00000023051/ENSMUSG00000035027/ENSMUSG00000067150/ENSMUSG00000036698/ENSMUSG00000022178/ENSMUSG00000042557/ENSMUSG00000045983/ENSMUSG00000027951/ENSMUSG00000034748	20
GO:0032984	protein-containing complex disassembly	37/1686	215/21351	5.50504e-06	0.000148854	0.000119309	ENSMUSG00000023009/ENSMUSG00000035299/ENSMUSG00000029345/ENSMUSG00000064302/ENSMUSG00000056201/ENSMUSG00000029434/ENSMUSG00000016526/ENSMUSG00000028059/ENSMUSG00000058301/ENSMUSG00000023018/ENSMUSG00000032481/ENSMUSG00000007880/ENSMUSG00000037935/ENSMUSG00000036377/ENSMUSG00000005871/ENSMUSG00000030000/ENSMUSG00000000902/ENSMUSG00000033237/ENSMUSG00000031787/ENSMUSG00000051378/ENSMUSG00000008604/…	37
GO:0000245	spliceosomal complex assembly	14/1686	45/21351	5.59487e-06	0.0001498	0.000120067	ENSMUSG00000005506/ENSMUSG00000033228/ENSMUSG00000028134/ENSMUSG00000056305/ENSMUSG00000060121/ENSMUSG00000028902/ENSMUSG00000002524/ENSMUSG00000001767/ENSMUSG00000024735/ENSMUSG00000043535/ENSMUSG00000031134/ENSMUSG00000020211/ENSMUSG00000002129/ENSMUSG00000019432	14
GO:0045005	DNA-dependent DNA replication maintenance of fidelity	14/1686	45/21351	5.59487e-06	0.0001498	0.000120067	ENSMUSG00000038685/ENSMUSG00000039994/ENSMUSG00000041147/ENSMUSG00000038644/ENSMUSG00000030528/ENSMUSG00000036875/ENSMUSG00000055884/ENSMUSG00000032705/ENSMUSG00000039354/ENSMUSG00000051278/ENSMUSG00000024287/ENSMUSG00000007080/ENSMUSG00000032586/ENSMUSG00000059323	14
GO:0008630	intrinsic apoptotic signaling pathway in response to DNA damage	24/1686	112/21351	5.62823e-06	0.000149958	0.000120194	ENSMUSG00000061436/ENSMUSG00000034218/ENSMUSG00000021546/ENSMUSG00000096458/ENSMUSG00000041147/ENSMUSG00000017550/ENSMUSG00000023411/ENSMUSG00000027660/ENSMUSG00000055024/ENSMUSG00000000552/ENSMUSG00000032498/ENSMUSG00000030609/ENSMUSG00000022194/ENSMUSG00000059552/ENSMUSG00000007659/ENSMUSG00000033712/ENSMUSG00000004934/ENSMUSG00000036940/ENSMUSG00000024824/ENSMUSG00000032369/ENSMUSG00000029863/…	24
GO:0045911	positive regulation of DNA recombination	15/1686	51/21351	5.68104e-06	0.00015063	0.000120733	ENSMUSG00000002221/ENSMUSG00000039994/ENSMUSG00000030528/ENSMUSG00000017550/ENSMUSG00000030400/ENSMUSG00000057406/ENSMUSG00000033237/ENSMUSG00000032498/ENSMUSG00000041346/ENSMUSG00000030060/ENSMUSG00000030346/ENSMUSG00000020381/ENSMUSG00000029003/ENSMUSG00000059851/ENSMUSG00000043909	15
GO:0030900	forebrain development	57/1686	394/21351	6.26022e-06	0.000165185	0.000132399	ENSMUSG00000005506/ENSMUSG00000020918/ENSMUSG00000015605/ENSMUSG00000021546/ENSMUSG00000005917/ENSMUSG00000001151/ENSMUSG00000032036/ENSMUSG00000029755/ENSMUSG00000054008/ENSMUSG00000033792/ENSMUSG00000063450/ENSMUSG00000020716/ENSMUSG00000038485/ENSMUSG00000027298/ENSMUSG00000027985/ENSMUSG00000038146/ENSMUSG00000017485/ENSMUSG00000035314/ENSMUSG00000084883/ENSMUSG00000007880/ENSMUSG00000028114/…	57
GO:0016578	histone deubiquitination	10/1686	24/21351	6.42347e-06	0.000167409	0.000134182	ENSMUSG00000020918/ENSMUSG00000090115/ENSMUSG00000042506/ENSMUSG00000045482/ENSMUSG00000042548/ENSMUSG00000032376/ENSMUSG00000021901/ENSMUSG00000018974/ENSMUSG00000059995/ENSMUSG00000053483	10
GO:0048025	negative regulation of mRNA splicing, via spliceosome	10/1686	24/21351	6.42347e-06	0.000167409	0.000134182	ENSMUSG00000021546/ENSMUSG00000034681/ENSMUSG00000022185/ENSMUSG00000036733/ENSMUSG00000022897/ENSMUSG00000028911/ENSMUSG00000023495/ENSMUSG00000006498/ENSMUSG00000015165/ENSMUSG00000030435	10
GO:0034250	positive regulation of cellular amide metabolic process	30/1686	159/21351	6.43647e-06	0.000167409	0.000134182	ENSMUSG00000066877/ENSMUSG00000018765/ENSMUSG00000022433/ENSMUSG00000026235/ENSMUSG00000057177/ENSMUSG00000042699/ENSMUSG00000003235/ENSMUSG00000028991/ENSMUSG00000028114/ENSMUSG00000021532/ENSMUSG00000055024/ENSMUSG00000016554/ENSMUSG00000045193/ENSMUSG00000005102/ENSMUSG00000023051/ENSMUSG00000038848/ENSMUSG00000036698/ENSMUSG00000035150/ENSMUSG00000037331/ENSMUSG00000025580/ENSMUSG00000064030/…	30
GO:0033119	negative regulation of RNA splicing	11/1686	29/21351	6.5586e-06	0.000169778	0.00013608	ENSMUSG00000021546/ENSMUSG00000028134/ENSMUSG00000034681/ENSMUSG00000022185/ENSMUSG00000036733/ENSMUSG00000022897/ENSMUSG00000028911/ENSMUSG00000023495/ENSMUSG00000006498/ENSMUSG00000015165/ENSMUSG00000030435	11
GO:0015931	nucleobase-containing compound transport	35/1686	200/21351	6.67192e-06	0.000171896	0.000137778	ENSMUSG00000046434/ENSMUSG00000022142/ENSMUSG00000007670/ENSMUSG00000052533/ENSMUSG00000042699/ENSMUSG00000074102/ENSMUSG00000005481/ENSMUSG00000053293/ENSMUSG00000039630/ENSMUSG00000032939/ENSMUSG00000078676/ENSMUSG00000075600/ENSMUSG00000027509/ENSMUSG00000028430/ENSMUSG00000031921/ENSMUSG00000001150/ENSMUSG00000028614/ENSMUSG00000015023/ENSMUSG00000038542/ENSMUSG00000040594/ENSMUSG00000109511/…	35
GO:1901796	regulation of signal transduction by p53 class mediator	18/1686	71/21351	7.05442e-06	0.000180898	0.000144993	ENSMUSG00000034218/ENSMUSG00000021546/ENSMUSG00000037239/ENSMUSG00000016526/ENSMUSG00000022682/ENSMUSG00000038279/ENSMUSG00000041560/ENSMUSG00000017550/ENSMUSG00000000552/ENSMUSG00000022897/ENSMUSG00000049300/ENSMUSG00000059552/ENSMUSG00000038525/ENSMUSG00000029833/ENSMUSG00000023495/ENSMUSG00000036940/ENSMUSG00000022557/ENSMUSG00000048450	18
GO:0000288	nuclear-transcribed mRNA catabolic process, deadenylation-dependent decay	15/1686	52/21351	7.40467e-06	0.000188992	0.000151481	ENSMUSG00000027714/ENSMUSG00000109336/ENSMUSG00000034575/ENSMUSG00000025571/ENSMUSG00000052707/ENSMUSG00000035632/ENSMUSG00000020454/ENSMUSG00000036550/ENSMUSG00000047888/ENSMUSG00000032498/ENSMUSG00000046139/ENSMUSG00000036698/ENSMUSG00000024472/ENSMUSG00000039356/ENSMUSG00000020362	15
GO:0060249	anatomical structure homeostasis	60/1686	425/21351	7.84634e-06	0.000199334	0.00015977	ENSMUSG00000014907/ENSMUSG00000038685/ENSMUSG00000034218/ENSMUSG00000020532/ENSMUSG00000015605/ENSMUSG00000002028/ENSMUSG00000039220/ENSMUSG00000058301/ENSMUSG00000041147/ENSMUSG00000020716/ENSMUSG00000039630/ENSMUSG00000027298/ENSMUSG00000021287/ENSMUSG00000026622/ENSMUSG00000032020/ENSMUSG00000003549/ENSMUSG00000032312/ENSMUSG00000041605/ENSMUSG00000030528/ENSMUSG00000036875/ENSMUSG00000035569/…	60
GO:0019080	viral gene expression	17/1686	65/21351	8.02696e-06	0.000202978	0.000162691	ENSMUSG00000058392/ENSMUSG00000042699/ENSMUSG00000023852/ENSMUSG00000026641/ENSMUSG00000027985/ENSMUSG00000025034/ENSMUSG00000033323/ENSMUSG00000041000/ENSMUSG00000056076/ENSMUSG00000000902/ENSMUSG00000055024/ENSMUSG00000016554/ENSMUSG00000078908/ENSMUSG00000005102/ENSMUSG00000023051/ENSMUSG00000006498/ENSMUSG00000032187	17
GO:0031346	positive regulation of cell projection organization	61/1686	435/21351	8.18594e-06	0.000206044	0.000165148	ENSMUSG00000033904/ENSMUSG00000020918/ENSMUSG00000026596/ENSMUSG00000026313/ENSMUSG00000047139/ENSMUSG00000015605/ENSMUSG00000041936/ENSMUSG00000021546/ENSMUSG00000026235/ENSMUSG00000051243/ENSMUSG00000056201/ENSMUSG00000006235/ENSMUSG00000060279/ENSMUSG00000000861/ENSMUSG00000061751/ENSMUSG00000033792/ENSMUSG00000020716/ENSMUSG00000024969/ENSMUSG00000022682/ENSMUSG00000028991/ENSMUSG00000025423/…	61
GO:0071166	ribonucleoprotein complex localization	18/1686	72/21351	8.71762e-06	0.00021842	0.000175068	ENSMUSG00000022142/ENSMUSG00000074102/ENSMUSG00000005481/ENSMUSG00000032939/ENSMUSG00000027509/ENSMUSG00000028430/ENSMUSG00000001150/ENSMUSG00000015023/ENSMUSG00000038542/ENSMUSG00000022194/ENSMUSG00000019297/ENSMUSG00000002052/ENSMUSG00000008373/ENSMUSG00000039509/ENSMUSG00000026812/ENSMUSG00000024287/ENSMUSG00000019432/ENSMUSG00000034274	18
GO:0045727	positive regulation of translation	26/1686	130/21351	8.8365e-06	0.000220388	0.000176645	ENSMUSG00000066877/ENSMUSG00000018765/ENSMUSG00000042699/ENSMUSG00000003235/ENSMUSG00000028991/ENSMUSG00000028114/ENSMUSG00000021532/ENSMUSG00000055024/ENSMUSG00000016554/ENSMUSG00000045193/ENSMUSG00000005102/ENSMUSG00000023051/ENSMUSG00000038848/ENSMUSG00000036698/ENSMUSG00000035150/ENSMUSG00000037331/ENSMUSG00000025580/ENSMUSG00000064030/ENSMUSG00000051169/ENSMUSG00000045983/ENSMUSG00000039826/…	26
GO:1904356	regulation of telomere maintenance via telomere lengthening	16/1686	59/21351	8.91101e-06	0.000221236	0.000177325	ENSMUSG00000014907/ENSMUSG00000038685/ENSMUSG00000034218/ENSMUSG00000039630/ENSMUSG00000026622/ENSMUSG00000031921/ENSMUSG00000017264/ENSMUSG00000021972/ENSMUSG00000001416/ENSMUSG00000039738/ENSMUSG00000024472/ENSMUSG00000041064/ENSMUSG00000031529/ENSMUSG00000014426/ENSMUSG00000024174/ENSMUSG00000027646	16
GO:0035023	regulation of Rho protein signal transduction	27/1686	138/21351	9.17333e-06	0.000226718	0.000181719	ENSMUSG00000021675/ENSMUSG00000022263/ENSMUSG00000026596/ENSMUSG00000039621/ENSMUSG00000009681/ENSMUSG00000066406/ENSMUSG00000025555/ENSMUSG00000028059/ENSMUSG00000061751/ENSMUSG00000031861/ENSMUSG00000032875/ENSMUSG00000052298/ENSMUSG00000040964/ENSMUSG00000038668/ENSMUSG00000031511/ENSMUSG00000026024/ENSMUSG00000009621/ENSMUSG00000020021/ENSMUSG00000022883/ENSMUSG00000026842/ENSMUSG00000021990/…	27
GO:1902749	regulation of cell cycle G2/M phase transition	22/1686	101/21351	1.03403e-05	0.000254408	0.000203913	ENSMUSG00000045409/ENSMUSG00000002221/ENSMUSG00000034218/ENSMUSG00000016526/ENSMUSG00000041560/ENSMUSG00000030528/ENSMUSG00000017550/ENSMUSG00000032555/ENSMUSG00000040945/ENSMUSG00000046591/ENSMUSG00000070348/ENSMUSG00000028587/ENSMUSG00000042489/ENSMUSG00000015937/ENSMUSG00000025358/ENSMUSG00000025374/ENSMUSG00000020381/ENSMUSG00000024002/ENSMUSG00000042557/ENSMUSG00000020235/ENSMUSG00000035390/…	22
GO:0030111	regulation of Wnt signaling pathway	47/1686	309/21351	1.06635e-05	0.000261062	0.000209246	ENSMUSG00000001964/ENSMUSG00000026596/ENSMUSG00000041075/ENSMUSG00000022433/ENSMUSG00000024182/ENSMUSG00000057177/ENSMUSG00000018583/ENSMUSG00000026556/ENSMUSG00000029755/ENSMUSG00000024642/ENSMUSG00000027985/ENSMUSG00000022905/ENSMUSG00000071847/ENSMUSG00000028677/ENSMUSG00000025162/ENSMUSG00000070643/ENSMUSG00000032280/ENSMUSG00000020692/ENSMUSG00000067199/ENSMUSG00000033767/ENSMUSG00000023411/…	47
GO:0031498	chromatin disassembly	8/1686	16/21351	1.07541e-05	0.000261062	0.000209246	ENSMUSG00000023018/ENSMUSG00000032481/ENSMUSG00000007880/ENSMUSG00000037935/ENSMUSG00000000902/ENSMUSG00000033237/ENSMUSG00000019261/ENSMUSG00000032187	8
GO:0042772	DNA damage response, signal transduction resulting in transcription	8/1686	16/21351	1.07541e-05	0.000261062	0.000209246	ENSMUSG00000061436/ENSMUSG00000041147/ENSMUSG00000027510/ENSMUSG00000000552/ENSMUSG00000001517/ENSMUSG00000059552/ENSMUSG00000029003/ENSMUSG00000023495	8
GO:0018209	peptidyl-serine modification	53/1686	364/21351	1.08635e-05	0.000262551	0.00021044	ENSMUSG00000066877/ENSMUSG00000061436/ENSMUSG00000015599/ENSMUSG00000055725/ENSMUSG00000022433/ENSMUSG00000034218/ENSMUSG00000024182/ENSMUSG00000057177/ENSMUSG00000016526/ENSMUSG00000047654/ENSMUSG00000020190/ENSMUSG00000024969/ENSMUSG00000003644/ENSMUSG00000038970/ENSMUSG00000002409/ENSMUSG00000053693/ENSMUSG00000026463/ENSMUSG00000025162/ENSMUSG00000028991/ENSMUSG00000033618/ENSMUSG00000041997/…	53
GO:0001558	regulation of cell growth	61/1686	439/21351	1.09147e-05	0.000262625	0.000210499	ENSMUSG00000068744/ENSMUSG00000022607/ENSMUSG00000027714/ENSMUSG00000015605/ENSMUSG00000000532/ENSMUSG00000021546/ENSMUSG00000051243/ENSMUSG00000057177/ENSMUSG00000056201/ENSMUSG00000000861/ENSMUSG00000023026/ENSMUSG00000000627/ENSMUSG00000028893/ENSMUSG00000022503/ENSMUSG00000033323/ENSMUSG00000035529/ENSMUSG00000028991/ENSMUSG00000029014/ENSMUSG00000030067/ENSMUSG00000026121/ENSMUSG00000033618/…	61
GO:0016458	gene silencing	45/1686	292/21351	1.16014e-05	0.000277924	0.000222761	ENSMUSG00000005506/ENSMUSG00000061589/ENSMUSG00000041530/ENSMUSG00000052812/ENSMUSG00000042699/ENSMUSG00000025571/ENSMUSG00000053877/ENSMUSG00000039231/ENSMUSG00000052707/ENSMUSG00000003135/ENSMUSG00000032097/ENSMUSG00000034610/ENSMUSG00000035632/ENSMUSG00000020721/ENSMUSG00000007880/ENSMUSG00000020454/ENSMUSG00000036550/ENSMUSG00000094777/ENSMUSG00000047888/ENSMUSG00000006307/ENSMUSG00000018537/…	45
GO:1901991	negative regulation of mitotic cell cycle phase transition	28/1686	148/21351	1.22533e-05	0.000290843	0.000233116	ENSMUSG00000045409/ENSMUSG00000034218/ENSMUSG00000030649/ENSMUSG00000032435/ENSMUSG00000027510/ENSMUSG00000021287/ENSMUSG00000041560/ENSMUSG00000029554/ENSMUSG00000030528/ENSMUSG00000032264/ENSMUSG00000032555/ENSMUSG00000046591/ENSMUSG00000070348/ENSMUSG00000028587/ENSMUSG00000005871/ENSMUSG00000042489/ENSMUSG00000038542/ENSMUSG00000028884/ENSMUSG00000025374/ENSMUSG00000020381/ENSMUSG00000059552/…	28
GO:0001838	embryonic epithelial tube formation	29/1686	156/21351	1.22761e-05	0.000290843	0.000233116	ENSMUSG00000036180/ENSMUSG00000020918/ENSMUSG00000026596/ENSMUSG00000020888/ENSMUSG00000031734/ENSMUSG00000056201/ENSMUSG00000026556/ENSMUSG00000024335/ENSMUSG00000022995/ENSMUSG00000071226/ENSMUSG00000025231/ENSMUSG00000040675/ENSMUSG00000007880/ENSMUSG00000003233/ENSMUSG00000026121/ENSMUSG00000029381/ENSMUSG00000004231/ENSMUSG00000047407/ENSMUSG00000029475/ENSMUSG00000026842/ENSMUSG00000001632/…	29
GO:0060966	regulation of gene silencing by RNA	15/1686	54/21351	1.23004e-05	0.000290843	0.000233116	ENSMUSG00000042699/ENSMUSG00000025571/ENSMUSG00000032097/ENSMUSG00000020454/ENSMUSG00000047888/ENSMUSG00000028580/ENSMUSG00000018501/ENSMUSG00000059552/ENSMUSG00000023051/ENSMUSG00000035027/ENSMUSG00000067150/ENSMUSG00000036698/ENSMUSG00000022178/ENSMUSG00000045983/ENSMUSG00000027951	15
GO:1903320	regulation of protein modification by small protein conjugation or removal	39/1686	240/21351	1.26222e-05	0.000297165	0.000238183	ENSMUSG00000030816/ENSMUSG00000002221/ENSMUSG00000025261/ENSMUSG00000024767/ENSMUSG00000026313/ENSMUSG00000034686/ENSMUSG00000024182/ENSMUSG00000057177/ENSMUSG00000032612/ENSMUSG00000032501/ENSMUSG00000041560/ENSMUSG00000041605/ENSMUSG00000031652/ENSMUSG00000055884/ENSMUSG00000028991/ENSMUSG00000002307/ENSMUSG00000060216/ENSMUSG00000032171/ENSMUSG00000028577/ENSMUSG00000051674/ENSMUSG00000026842/…	39
GO:2000781	positive regulation of double-strand break repair	13/1686	42/21351	1.28368e-05	0.000300922	0.000241194	ENSMUSG00000039994/ENSMUSG00000017485/ENSMUSG00000030528/ENSMUSG00000036097/ENSMUSG00000021597/ENSMUSG00000033237/ENSMUSG00000041346/ENSMUSG00000001517/ENSMUSG00000030346/ENSMUSG00000020381/ENSMUSG00000029003/ENSMUSG00000024533/ENSMUSG00000059851	13
GO:0042177	negative regulation of protein catabolic process	25/1686	125/21351	1.30542e-05	0.00030471	0.00024423	ENSMUSG00000061436/ENSMUSG00000045409/ENSMUSG00000026235/ENSMUSG00000021670/ENSMUSG00000028468/ENSMUSG00000041560/ENSMUSG00000032481/ENSMUSG00000025231/ENSMUSG00000031652/ENSMUSG00000001467/ENSMUSG00000004937/ENSMUSG00000033732/ENSMUSG00000032171/ENSMUSG00000026883/ENSMUSG00000006676/ENSMUSG00000068663/ENSMUSG00000038658/ENSMUSG00000029003/ENSMUSG00000024219/ENSMUSG00000033075/ENSMUSG00000024515/…	25
GO:0007266	Rho protein signal transduction	32/1686	181/21351	1.31332e-05	0.000305248	0.000244662	ENSMUSG00000021675/ENSMUSG00000022263/ENSMUSG00000026596/ENSMUSG00000039621/ENSMUSG00000009681/ENSMUSG00000066406/ENSMUSG00000025555/ENSMUSG00000026556/ENSMUSG00000028059/ENSMUSG00000061751/ENSMUSG00000031861/ENSMUSG00000032875/ENSMUSG00000052298/ENSMUSG00000040964/ENSMUSG00000000149/ENSMUSG00000038668/ENSMUSG00000031511/ENSMUSG00000026024/ENSMUSG00000009621/ENSMUSG00000020021/ENSMUSG00000022883/…	32
GO:0001832	blastocyst growth	11/1686	31/21351	1.38465e-05	0.000319112	0.000255774	ENSMUSG00000041147/ENSMUSG00000027304/ENSMUSG00000029547/ENSMUSG00000031546/ENSMUSG00000044702/ENSMUSG00000024735/ENSMUSG00000041415/ENSMUSG00000024002/ENSMUSG00000015697/ENSMUSG00000027547/ENSMUSG00000032187	11
GO:0060148	positive regulation of posttranscriptional gene silencing	11/1686	31/21351	1.38465e-05	0.000319112	0.000255774	ENSMUSG00000042699/ENSMUSG00000032097/ENSMUSG00000020454/ENSMUSG00000047888/ENSMUSG00000028580/ENSMUSG00000059552/ENSMUSG00000035027/ENSMUSG00000067150/ENSMUSG00000036698/ENSMUSG00000022178/ENSMUSG00000045983	11
GO:0035148	tube formation	32/1686	182/21351	1.47481e-05	0.000338462	0.000271284	ENSMUSG00000036180/ENSMUSG00000020918/ENSMUSG00000026596/ENSMUSG00000020888/ENSMUSG00000031734/ENSMUSG00000056201/ENSMUSG00000026556/ENSMUSG00000024335/ENSMUSG00000022995/ENSMUSG00000071226/ENSMUSG00000025231/ENSMUSG00000040675/ENSMUSG00000007880/ENSMUSG00000003233/ENSMUSG00000026121/ENSMUSG00000029381/ENSMUSG00000004231/ENSMUSG00000047407/ENSMUSG00000029475/ENSMUSG00000041415/ENSMUSG00000026842/…	32
GO:1904353	regulation of telomere capping	10/1686	26/21351	1.50231e-05	0.000343207	0.000275087	ENSMUSG00000038685/ENSMUSG00000034218/ENSMUSG00000026622/ENSMUSG00000003549/ENSMUSG00000031921/ENSMUSG00000051768/ENSMUSG00000025374/ENSMUSG00000038290/ENSMUSG00000031529/ENSMUSG00000014426	10
GO:0006997	nucleus organization	25/1686	126/21351	1.50805e-05	0.000343207	0.000275087	ENSMUSG00000022142/ENSMUSG00000001964/ENSMUSG00000090083/ENSMUSG00000027395/ENSMUSG00000016526/ENSMUSG00000047654/ENSMUSG00000053293/ENSMUSG00000044700/ENSMUSG00000016559/ENSMUSG00000038180/ENSMUSG00000063450/ENSMUSG00000022682/ENSMUSG00000032939/ENSMUSG00000002307/ENSMUSG00000015176/ENSMUSG00000024949/ENSMUSG00000031865/ENSMUSG00000028614/ENSMUSG00000025371/ENSMUSG00000041346/ENSMUSG00000040850/…	25
GO:0016233	telomere capping	12/1686	37/21351	1.62126e-05	0.000365922	0.000293293	ENSMUSG00000038685/ENSMUSG00000034218/ENSMUSG00000026622/ENSMUSG00000003549/ENSMUSG00000031921/ENSMUSG00000027845/ENSMUSG00000051768/ENSMUSG00000025374/ENSMUSG00000038290/ENSMUSG00000031529/ENSMUSG00000014426/ENSMUSG00000024174	12
GO:0071539	protein localization to centrosome	12/1686	37/21351	1.62126e-05	0.000365922	0.000293293	ENSMUSG00000038241/ENSMUSG00000025162/ENSMUSG00000005871/ENSMUSG00000109511/ENSMUSG00000022833/ENSMUSG00000021572/ENSMUSG00000029104/ENSMUSG00000028718/ENSMUSG00000030397/ENSMUSG00000022812/ENSMUSG00000002055/ENSMUSG00000024542	12
GO:0018107	peptidyl-threonine phosphorylation	24/1686	119/21351	1.66665e-05	0.000373083	0.000299033	ENSMUSG00000061436/ENSMUSG00000015599/ENSMUSG00000000532/ENSMUSG00000024182/ENSMUSG00000057177/ENSMUSG00000037239/ENSMUSG00000016526/ENSMUSG00000038970/ENSMUSG00000002409/ENSMUSG00000028991/ENSMUSG00000029512/ENSMUSG00000004815/ENSMUSG00000022897/ENSMUSG00000021115/ENSMUSG00000017376/ENSMUSG00000025583/ENSMUSG00000045983/ENSMUSG00000072244/ENSMUSG00000025812/ENSMUSG00000022812/ENSMUSG00000059409/…	24
GO:2000278	regulation of DNA biosynthetic process	24/1686	119/21351	1.66665e-05	0.000373083	0.000299033	ENSMUSG00000014907/ENSMUSG00000034218/ENSMUSG00000033970/ENSMUSG00000039630/ENSMUSG00000026622/ENSMUSG00000030733/ENSMUSG00000031921/ENSMUSG00000029014/ENSMUSG00000017264/ENSMUSG00000060216/ENSMUSG00000021972/ENSMUSG00000041346/ENSMUSG00000059552/ENSMUSG00000001416/ENSMUSG00000024472/ENSMUSG00000023944/ENSMUSG00000022812/ENSMUSG00000019432/ENSMUSG00000041064/ENSMUSG00000031529/ENSMUSG00000014426/…	24
GO:0006368	transcription elongation from RNA polymerase II promoter	14/1686	49/21351	1.67708e-05	0.000373885	0.000299676	ENSMUSG00000016253/ENSMUSG00000024182/ENSMUSG00000090083/ENSMUSG00000039630/ENSMUSG00000027304/ENSMUSG00000039041/ENSMUSG00000029111/ENSMUSG00000020752/ENSMUSG00000035726/ENSMUSG00000038542/ENSMUSG00000002052/ENSMUSG00000024002/ENSMUSG00000003119/ENSMUSG00000041297	14
GO:0031062	positive regulation of histone methylation	13/1686	43/21351	1.70761e-05	0.000379145	0.000303892	ENSMUSG00000027478/ENSMUSG00000002221/ENSMUSG00000026917/ENSMUSG00000002028/ENSMUSG00000039231/ENSMUSG00000027304/ENSMUSG00000029111/ENSMUSG00000029267/ENSMUSG00000038518/ENSMUSG00000024515/ENSMUSG00000025019/ENSMUSG00000022394/ENSMUSG00000029673	13
GO:0030330	DNA damage response, signal transduction by p53 class mediator	16/1686	62/21351	1.77005e-05	0.000389838	0.000312463	ENSMUSG00000061436/ENSMUSG00000034218/ENSMUSG00000037239/ENSMUSG00000016526/ENSMUSG00000041147/ENSMUSG00000028893/ENSMUSG00000027510/ENSMUSG00000031826/ENSMUSG00000000552/ENSMUSG00000022897/ENSMUSG00000001517/ENSMUSG00000059552/ENSMUSG00000023495/ENSMUSG00000036940/ENSMUSG00000025507/ENSMUSG00000029863	16
GO:0051306	mitotic sister chromatid separation	16/1686	62/21351	1.77005e-05	0.000389838	0.000312463	ENSMUSG00000007564/ENSMUSG00000034218/ENSMUSG00000029466/ENSMUSG00000030649/ENSMUSG00000032435/ENSMUSG00000021287/ENSMUSG00000029554/ENSMUSG00000032264/ENSMUSG00000059586/ENSMUSG00000014355/ENSMUSG00000005871/ENSMUSG00000038542/ENSMUSG00000053333/ENSMUSG00000039298/ENSMUSG00000024542/ENSMUSG00000029516	16
GO:0051571	positive regulation of histone H3-K4 methylation	8/1686	17/21351	1.89043e-05	0.000414681	0.000332374	ENSMUSG00000027478/ENSMUSG00000002221/ENSMUSG00000026917/ENSMUSG00000002028/ENSMUSG00000027304/ENSMUSG00000029111/ENSMUSG00000024515/ENSMUSG00000029673	8
GO:0002562	somatic diversification of immune receptors via germline recombination within a single locus	18/1686	76/21351	1.94566e-05	0.000421438	0.00033779	ENSMUSG00000002221/ENSMUSG00000034218/ENSMUSG00000090083/ENSMUSG00000020167/ENSMUSG00000027985/ENSMUSG00000061311/ENSMUSG00000003549/ENSMUSG00000017550/ENSMUSG00000030067/ENSMUSG00000057406/ENSMUSG00000032498/ENSMUSG00000030060/ENSMUSG00000002052/ENSMUSG00000029003/ENSMUSG00000024287/ENSMUSG00000059851/ENSMUSG00000048251/ENSMUSG00000043909	18
GO:0016444	somatic cell DNA recombination	18/1686	76/21351	1.94566e-05	0.000421438	0.00033779	ENSMUSG00000002221/ENSMUSG00000034218/ENSMUSG00000090083/ENSMUSG00000020167/ENSMUSG00000027985/ENSMUSG00000061311/ENSMUSG00000003549/ENSMUSG00000017550/ENSMUSG00000030067/ENSMUSG00000057406/ENSMUSG00000032498/ENSMUSG00000030060/ENSMUSG00000002052/ENSMUSG00000029003/ENSMUSG00000024287/ENSMUSG00000059851/ENSMUSG00000048251/ENSMUSG00000043909	18
GO:0006482	protein demethylation	11/1686	32/21351	1.95982e-05	0.000421438	0.00033779	ENSMUSG00000041229/ENSMUSG00000033326/ENSMUSG00000038025/ENSMUSG00000030811/ENSMUSG00000025332/ENSMUSG00000038773/ENSMUSG00000018476/ENSMUSG00000029475/ENSMUSG00000024201/ENSMUSG00000036940/ENSMUSG00000030752	11
GO:0008214	protein dealkylation	11/1686	32/21351	1.95982e-05	0.000421438	0.00033779	ENSMUSG00000041229/ENSMUSG00000033326/ENSMUSG00000038025/ENSMUSG00000030811/ENSMUSG00000025332/ENSMUSG00000038773/ENSMUSG00000018476/ENSMUSG00000029475/ENSMUSG00000024201/ENSMUSG00000036940/ENSMUSG00000030752	11
GO:0050686	negative regulation of mRNA processing	11/1686	32/21351	1.95982e-05	0.000421438	0.00033779	ENSMUSG00000030816/ENSMUSG00000021546/ENSMUSG00000034681/ENSMUSG00000022185/ENSMUSG00000036733/ENSMUSG00000022897/ENSMUSG00000028911/ENSMUSG00000023495/ENSMUSG00000006498/ENSMUSG00000015165/ENSMUSG00000030435	11
GO:0042176	regulation of protein catabolic process	55/1686	391/21351	2.04888e-05	0.000438863	0.000351757	ENSMUSG00000061436/ENSMUSG00000030816/ENSMUSG00000045409/ENSMUSG00000022607/ENSMUSG00000025261/ENSMUSG00000022433/ENSMUSG00000026235/ENSMUSG00000024182/ENSMUSG00000057177/ENSMUSG00000021670/ENSMUSG00000036622/ENSMUSG00000028468/ENSMUSG00000032501/ENSMUSG00000006998/ENSMUSG00000017221/ENSMUSG00000041560/ENSMUSG00000025162/ENSMUSG00000032481/ENSMUSG00000025231/ENSMUSG00000031652/ENSMUSG00000000149/…	55
GO:0016246	RNA interference	7/1686	13/21351	2.11997e-05	0.000450556	0.000361129	ENSMUSG00000042699/ENSMUSG00000041415/ENSMUSG00000023051/ENSMUSG00000067150/ENSMUSG00000036698/ENSMUSG00000027951/ENSMUSG00000027079	7
GO:0043247	telomere maintenance in response to DNA damage	7/1686	13/21351	2.11997e-05	0.000450556	0.000361129	ENSMUSG00000038685/ENSMUSG00000003549/ENSMUSG00000031921/ENSMUSG00000027845/ENSMUSG00000035960/ENSMUSG00000051768/ENSMUSG00000024174	7
GO:0007369	gastrulation	31/1686	177/21351	2.15611e-05	0.000456459	0.000365861	ENSMUSG00000020888/ENSMUSG00000041075/ENSMUSG00000028717/ENSMUSG00000015605/ENSMUSG00000024182/ENSMUSG00000064302/ENSMUSG00000026556/ENSMUSG00000025571/ENSMUSG00000020167/ENSMUSG00000027985/ENSMUSG00000006215/ENSMUSG00000027304/ENSMUSG00000031530/ENSMUSG00000022702/ENSMUSG00000007880/ENSMUSG00000018476/ENSMUSG00000020250/ENSMUSG00000004231/ENSMUSG00000047407/ENSMUSG00000048078/ENSMUSG00000015937/…	31
GO:0031507	heterochromatin assembly	13/1686	44/21351	2.24947e-05	0.000472561	0.000378767	ENSMUSG00000027478/ENSMUSG00000041229/ENSMUSG00000016559/ENSMUSG00000039231/ENSMUSG00000038025/ENSMUSG00000038214/ENSMUSG00000036167/ENSMUSG00000041415/ENSMUSG00000020661/ENSMUSG00000015697/ENSMUSG00000005566/ENSMUSG00000032187/ENSMUSG00000034748	13
GO:0043038	amino acid activation	13/1686	44/21351	2.24947e-05	0.000472561	0.000378767	ENSMUSG00000043572/ENSMUSG00000031960/ENSMUSG00000019863/ENSMUSG00000028107/ENSMUSG00000031948/ENSMUSG00000007029/ENSMUSG00000075528/ENSMUSG00000070699/ENSMUSG00000003808/ENSMUSG00000055923/ENSMUSG00000023938/ENSMUSG00000035202/ENSMUSG00000021266	13
GO:0000086	G2/M transition of mitotic cell cycle	24/1686	122/21351	2.57002e-05	0.000537834	0.000431084	ENSMUSG00000045409/ENSMUSG00000034218/ENSMUSG00000041560/ENSMUSG00000030528/ENSMUSG00000032555/ENSMUSG00000025612/ENSMUSG00000040945/ENSMUSG00000046591/ENSMUSG00000070348/ENSMUSG00000028587/ENSMUSG00000027425/ENSMUSG00000053046/ENSMUSG00000042489/ENSMUSG00000025358/ENSMUSG00000001517/ENSMUSG00000025374/ENSMUSG00000020381/ENSMUSG00000037343/ENSMUSG00000024002/ENSMUSG00000042557/ENSMUSG00000066892/…	24
GO:0045664	regulation of neuron differentiation	38/1686	239/21351	2.67537e-05	0.000557742	0.000447041	ENSMUSG00000027478/ENSMUSG00000037169/ENSMUSG00000031734/ENSMUSG00000047139/ENSMUSG00000033326/ENSMUSG00000032318/ENSMUSG00000028059/ENSMUSG00000000861/ENSMUSG00000020716/ENSMUSG00000020167/ENSMUSG00000038146/ENSMUSG00000040721/ENSMUSG00000035314/ENSMUSG00000032097/ENSMUSG00000025162/ENSMUSG00000041544/ENSMUSG00000028991/ENSMUSG00000020454/ENSMUSG00000033618/ENSMUSG00000047407/ENSMUSG00000024735/…	38
GO:0032206	positive regulation of telomere maintenance	14/1686	51/21351	2.76387e-05	0.000569671	0.000456602	ENSMUSG00000014907/ENSMUSG00000038685/ENSMUSG00000034218/ENSMUSG00000039220/ENSMUSG00000026622/ENSMUSG00000003549/ENSMUSG00000031921/ENSMUSG00000021972/ENSMUSG00000025374/ENSMUSG00000001416/ENSMUSG00000039738/ENSMUSG00000031529/ENSMUSG00000034748/ENSMUSG00000014426	14
GO:0048255	mRNA stabilization	14/1686	51/21351	2.76387e-05	0.000569671	0.000456602	ENSMUSG00000042699/ENSMUSG00000034575/ENSMUSG00000039630/ENSMUSG00000027510/ENSMUSG00000028991/ENSMUSG00000020454/ENSMUSG00000041415/ENSMUSG00000045193/ENSMUSG00000018554/ENSMUSG00000030795/ENSMUSG00000043962/ENSMUSG00000037331/ENSMUSG00000000142/ENSMUSG00000006498	14
GO:0051293	establishment of spindle localization	14/1686	51/21351	2.76387e-05	0.000569671	0.000456602	ENSMUSG00000064302/ENSMUSG00000056201/ENSMUSG00000028059/ENSMUSG00000018707/ENSMUSG00000066306/ENSMUSG00000032264/ENSMUSG00000020271/ENSMUSG00000020536/ENSMUSG00000031865/ENSMUSG00000022678/ENSMUSG00000029104/ENSMUSG00000024533/ENSMUSG00000039298/ENSMUSG00000002055	14
GO:0006513	protein monoubiquitination	17/1686	71/21351	2.82604e-05	0.000578122	0.000463375	ENSMUSG00000030816/ENSMUSG00000025261/ENSMUSG00000035890/ENSMUSG00000034342/ENSMUSG00000061311/ENSMUSG00000030254/ENSMUSG00000055884/ENSMUSG00000032415/ENSMUSG00000014402/ENSMUSG00000018537/ENSMUSG00000029475/ENSMUSG00000024740/ENSMUSG00000028960/ENSMUSG00000059995/ENSMUSG00000025050/ENSMUSG00000040363/ENSMUSG00000020802	17
GO:0071426	ribonucleoprotein complex export from nucleus	17/1686	71/21351	2.82604e-05	0.000578122	0.000463375	ENSMUSG00000022142/ENSMUSG00000074102/ENSMUSG00000005481/ENSMUSG00000032939/ENSMUSG00000027509/ENSMUSG00000028430/ENSMUSG00000001150/ENSMUSG00000015023/ENSMUSG00000038542/ENSMUSG00000022194/ENSMUSG00000019297/ENSMUSG00000002052/ENSMUSG00000039509/ENSMUSG00000026812/ENSMUSG00000024287/ENSMUSG00000019432/ENSMUSG00000034274	17
GO:0031396	regulation of protein ubiquitination	34/1686	205/21351	2.87899e-05	0.000584765	0.0004687	ENSMUSG00000030816/ENSMUSG00000002221/ENSMUSG00000025261/ENSMUSG00000024767/ENSMUSG00000034686/ENSMUSG00000024182/ENSMUSG00000057177/ENSMUSG00000032612/ENSMUSG00000032501/ENSMUSG00000041605/ENSMUSG00000031652/ENSMUSG00000055884/ENSMUSG00000028991/ENSMUSG00000002307/ENSMUSG00000060216/ENSMUSG00000032171/ENSMUSG00000028577/ENSMUSG00000051674/ENSMUSG00000026842/ENSMUSG00000021144/ENSMUSG00000029003/…	34
GO:0033673	negative regulation of kinase activity	37/1686	231/21351	2.87993e-05	0.000584765	0.0004687	ENSMUSG00000055725/ENSMUSG00000035621/ENSMUSG00000027540/ENSMUSG00000034342/ENSMUSG00000037239/ENSMUSG00000021670/ENSMUSG00000020716/ENSMUSG00000039630/ENSMUSG00000032501/ENSMUSG00000032020/ENSMUSG00000032312/ENSMUSG00000031530/ENSMUSG00000038028/ENSMUSG00000038894/ENSMUSG00000005871/ENSMUSG00000014402/ENSMUSG00000025371/ENSMUSG00000024639/ENSMUSG00000013646/ENSMUSG00000015937/ENSMUSG00000026842/…	37
GO:2000058	regulation of ubiquitin-dependent protein catabolic process	29/1686	163/21351	2.90068e-05	0.000586796	0.000470328	ENSMUSG00000061436/ENSMUSG00000045409/ENSMUSG00000022607/ENSMUSG00000022433/ENSMUSG00000024182/ENSMUSG00000057177/ENSMUSG00000032501/ENSMUSG00000041560/ENSMUSG00000025162/ENSMUSG00000032481/ENSMUSG00000025231/ENSMUSG00000031652/ENSMUSG00000000149/ENSMUSG00000004937/ENSMUSG00000038429/ENSMUSG00000021567/ENSMUSG00000008604/ENSMUSG00000068663/ENSMUSG00000024219/ENSMUSG00000033075/ENSMUSG00000020235/…	29
GO:0060070	canonical Wnt signaling pathway	44/1686	294/21351	3.01044e-05	0.000606753	0.000486324	ENSMUSG00000001964/ENSMUSG00000020888/ENSMUSG00000041075/ENSMUSG00000022433/ENSMUSG00000024182/ENSMUSG00000057177/ENSMUSG00000018583/ENSMUSG00000029755/ENSMUSG00000024642/ENSMUSG00000027985/ENSMUSG00000022905/ENSMUSG00000028677/ENSMUSG00000025162/ENSMUSG00000070643/ENSMUSG00000032280/ENSMUSG00000020692/ENSMUSG00000003233/ENSMUSG00000067199/ENSMUSG00000033767/ENSMUSG00000005871/ENSMUSG00000032171/…	44
GO:0034502	protein localization to chromosome	20/1686	93/21351	3.13104e-05	0.00062874	0.000503947	ENSMUSG00000041147/ENSMUSG00000032185/ENSMUSG00000036097/ENSMUSG00000032264/ENSMUSG00000029703/ENSMUSG00000031921/ENSMUSG00000002307/ENSMUSG00000040945/ENSMUSG00000047710/ENSMUSG00000021597/ENSMUSG00000036167/ENSMUSG00000015937/ENSMUSG00000041346/ENSMUSG00000028884/ENSMUSG00000025374/ENSMUSG00000020381/ENSMUSG00000036672/ENSMUSG00000001416/ENSMUSG00000005698/ENSMUSG00000031529	20
GO:0001833	inner cell mass cell proliferation	8/1686	18/21351	3.167e-05	0.000631319	0.000506014	ENSMUSG00000041147/ENSMUSG00000029547/ENSMUSG00000031546/ENSMUSG00000044702/ENSMUSG00000024735/ENSMUSG00000024002/ENSMUSG00000015697/ENSMUSG00000027547	8
GO:0042790	nucleolar large rRNA transcription by RNA polymerase I	8/1686	18/21351	3.167e-05	0.000631319	0.000506014	ENSMUSG00000041560/ENSMUSG00000024613/ENSMUSG00000028991/ENSMUSG00000028318/ENSMUSG00000000902/ENSMUSG00000015937/ENSMUSG00000032187/ENSMUSG00000018433	8
GO:0016577	histone demethylation	10/1686	28/21351	3.20586e-05	0.000634435	0.000508511	ENSMUSG00000041229/ENSMUSG00000033326/ENSMUSG00000038025/ENSMUSG00000025332/ENSMUSG00000038773/ENSMUSG00000018476/ENSMUSG00000029475/ENSMUSG00000024201/ENSMUSG00000036940/ENSMUSG00000030752	10
GO:0070076	histone lysine demethylation	10/1686	28/21351	3.20586e-05	0.000634435	0.000508511	ENSMUSG00000041229/ENSMUSG00000033326/ENSMUSG00000038025/ENSMUSG00000025332/ENSMUSG00000038773/ENSMUSG00000018476/ENSMUSG00000029475/ENSMUSG00000024201/ENSMUSG00000036940/ENSMUSG00000030752	10
GO:0060828	regulation of canonical Wnt signaling pathway	38/1686	241/21351	3.23096e-05	0.000637095	0.000510643	ENSMUSG00000001964/ENSMUSG00000041075/ENSMUSG00000022433/ENSMUSG00000024182/ENSMUSG00000057177/ENSMUSG00000018583/ENSMUSG00000029755/ENSMUSG00000024642/ENSMUSG00000022905/ENSMUSG00000028677/ENSMUSG00000025162/ENSMUSG00000070643/ENSMUSG00000032280/ENSMUSG00000020692/ENSMUSG00000067199/ENSMUSG00000033767/ENSMUSG00000005871/ENSMUSG00000032171/ENSMUSG00000024639/ENSMUSG00000053754/ENSMUSG00000021567/…	38
GO:0070988	demethylation	16/1686	65/21351	3.34659e-05	0.00065752	0.000527015	ENSMUSG00000041229/ENSMUSG00000033326/ENSMUSG00000038025/ENSMUSG00000030811/ENSMUSG00000025332/ENSMUSG00000038773/ENSMUSG00000018476/ENSMUSG00000034674/ENSMUSG00000005514/ENSMUSG00000035960/ENSMUSG00000029475/ENSMUSG00000024201/ENSMUSG00000034832/ENSMUSG00000036940/ENSMUSG00000005566/ENSMUSG00000030752	16
GO:1903363	negative regulation of cellular protein catabolic process	18/1686	79/21351	3.40507e-05	0.000666613	0.000534303	ENSMUSG00000061436/ENSMUSG00000045409/ENSMUSG00000026235/ENSMUSG00000028468/ENSMUSG00000041560/ENSMUSG00000032481/ENSMUSG00000025231/ENSMUSG00000031652/ENSMUSG00000004937/ENSMUSG00000026883/ENSMUSG00000006676/ENSMUSG00000068663/ENSMUSG00000038658/ENSMUSG00000024219/ENSMUSG00000033075/ENSMUSG00000023944/ENSMUSG00000033712/ENSMUSG00000024392	18
GO:0006406	mRNA export from nucleus	14/1686	52/21351	3.50934e-05	0.000682136	0.000546744	ENSMUSG00000022142/ENSMUSG00000074102/ENSMUSG00000005481/ENSMUSG00000032939/ENSMUSG00000027509/ENSMUSG00000001150/ENSMUSG00000015023/ENSMUSG00000038542/ENSMUSG00000022194/ENSMUSG00000002052/ENSMUSG00000039509/ENSMUSG00000024287/ENSMUSG00000019432/ENSMUSG00000034274	14
GO:0071427	mRNA-containing ribonucleoprotein complex export from nucleus	14/1686	52/21351	3.50934e-05	0.000682136	0.000546744	ENSMUSG00000022142/ENSMUSG00000074102/ENSMUSG00000005481/ENSMUSG00000032939/ENSMUSG00000027509/ENSMUSG00000001150/ENSMUSG00000015023/ENSMUSG00000038542/ENSMUSG00000022194/ENSMUSG00000002052/ENSMUSG00000039509/ENSMUSG00000024287/ENSMUSG00000019432/ENSMUSG00000034274	14
GO:0034243	regulation of transcription elongation from RNA polymerase II promoter	11/1686	34/21351	3.74984e-05	0.000723731	0.000580084	ENSMUSG00000016253/ENSMUSG00000024182/ENSMUSG00000090083/ENSMUSG00000039630/ENSMUSG00000029111/ENSMUSG00000020752/ENSMUSG00000035726/ENSMUSG00000002052/ENSMUSG00000024002/ENSMUSG00000003119/ENSMUSG00000041297	11
GO:1901976	regulation of cell cycle checkpoint	11/1686	34/21351	3.74984e-05	0.000723731	0.000580084	ENSMUSG00000039220/ENSMUSG00000030649/ENSMUSG00000032435/ENSMUSG00000021287/ENSMUSG00000038542/ENSMUSG00000028884/ENSMUSG00000024287/ENSMUSG00000033712/ENSMUSG00000039298/ENSMUSG00000019432/ENSMUSG00000034274	11
GO:0061647	histone H3-K9 modification	13/1686	46/21351	3.79872e-05	0.000730585	0.000585577	ENSMUSG00000027478/ENSMUSG00000027936/ENSMUSG00000002028/ENSMUSG00000033326/ENSMUSG00000039231/ENSMUSG00000038214/ENSMUSG00000000902/ENSMUSG00000038518/ENSMUSG00000013787/ENSMUSG00000015697/ENSMUSG00000024515/ENSMUSG00000024201/ENSMUSG00000036940	13
GO:0010498	proteasomal protein catabolic process	63/1686	477/21351	3.84432e-05	0.00073676	0.000590527	ENSMUSG00000030816/ENSMUSG00000045409/ENSMUSG00000025261/ENSMUSG00000022433/ENSMUSG00000023286/ENSMUSG00000029466/ENSMUSG00000024182/ENSMUSG00000057177/ENSMUSG00000035890/ENSMUSG00000030451/ENSMUSG00000032501/ENSMUSG00000039703/ENSMUSG00000006998/ENSMUSG00000041560/ENSMUSG00000030811/ENSMUSG00000016946/ENSMUSG00000025162/ENSMUSG00000032481/ENSMUSG00000031652/ENSMUSG00000020271/ENSMUSG00000000149/…	63
GO:1902373	negative regulation of mRNA catabolic process	15/1686	59/21351	3.89337e-05	0.000743552	0.000595971	ENSMUSG00000042699/ENSMUSG00000034575/ENSMUSG00000039630/ENSMUSG00000027510/ENSMUSG00000028991/ENSMUSG00000020454/ENSMUSG00000041415/ENSMUSG00000045193/ENSMUSG00000018554/ENSMUSG00000030795/ENSMUSG00000043962/ENSMUSG00000037331/ENSMUSG00000000142/ENSMUSG00000006019/ENSMUSG00000006498	15
GO:0006337	nucleosome disassembly	7/1686	14/21351	3.95015e-05	0.000749157	0.000600464	ENSMUSG00000023018/ENSMUSG00000032481/ENSMUSG00000007880/ENSMUSG00000037935/ENSMUSG00000000902/ENSMUSG00000033237/ENSMUSG00000032187	7
GO:0008298	intracellular mRNA localization	7/1686	14/21351	3.95015e-05	0.000749157	0.000600464	ENSMUSG00000078676/ENSMUSG00000017264/ENSMUSG00000000552/ENSMUSG00000040549/ENSMUSG00000038542/ENSMUSG00000029104/ENSMUSG00000039356	7
GO:0033045	regulation of sister chromatid segregation	16/1686	66/21351	4.09677e-05	0.000771488	0.000618362	ENSMUSG00000034218/ENSMUSG00000029466/ENSMUSG00000030649/ENSMUSG00000039630/ENSMUSG00000032435/ENSMUSG00000021287/ENSMUSG00000029554/ENSMUSG00000066306/ENSMUSG00000032264/ENSMUSG00000059586/ENSMUSG00000014355/ENSMUSG00000005871/ENSMUSG00000038542/ENSMUSG00000039298/ENSMUSG00000024542/ENSMUSG00000029516	16
GO:1905818	regulation of chromosome separation	16/1686	66/21351	4.09677e-05	0.000771488	0.000618362	ENSMUSG00000034218/ENSMUSG00000029466/ENSMUSG00000030649/ENSMUSG00000032435/ENSMUSG00000021287/ENSMUSG00000029554/ENSMUSG00000066306/ENSMUSG00000032264/ENSMUSG00000059586/ENSMUSG00000014355/ENSMUSG00000005871/ENSMUSG00000038542/ENSMUSG00000039298/ENSMUSG00000032369/ENSMUSG00000024542/ENSMUSG00000029516	16
GO:0072175	epithelial tube formation	29/1686	166/21351	4.11027e-05	0.000771488	0.000618362	ENSMUSG00000036180/ENSMUSG00000020918/ENSMUSG00000026596/ENSMUSG00000020888/ENSMUSG00000031734/ENSMUSG00000056201/ENSMUSG00000026556/ENSMUSG00000024335/ENSMUSG00000022995/ENSMUSG00000071226/ENSMUSG00000025231/ENSMUSG00000040675/ENSMUSG00000007880/ENSMUSG00000003233/ENSMUSG00000026121/ENSMUSG00000029381/ENSMUSG00000004231/ENSMUSG00000047407/ENSMUSG00000029475/ENSMUSG00000026842/ENSMUSG00000001632/…	29
GO:0043161	proteasome-mediated ubiquitin-dependent protein catabolic process	56/1686	411/21351	4.30268e-05	0.000804838	0.000645092	ENSMUSG00000045409/ENSMUSG00000025261/ENSMUSG00000022433/ENSMUSG00000023286/ENSMUSG00000029466/ENSMUSG00000024182/ENSMUSG00000057177/ENSMUSG00000035890/ENSMUSG00000030451/ENSMUSG00000032501/ENSMUSG00000006998/ENSMUSG00000041560/ENSMUSG00000030811/ENSMUSG00000016946/ENSMUSG00000025162/ENSMUSG00000032481/ENSMUSG00000031652/ENSMUSG00000020271/ENSMUSG00000000149/ENSMUSG00000004937/ENSMUSG00000032415/…	56
GO:0007052	mitotic spindle organization	23/1686	118/21351	4.37305e-05	0.000815208	0.000653405	ENSMUSG00000068744/ENSMUSG00000074358/ENSMUSG00000064302/ENSMUSG00000001151/ENSMUSG00000018707/ENSMUSG00000023345/ENSMUSG00000039630/ENSMUSG00000026622/ENSMUSG00000066306/ENSMUSG00000027509/ENSMUSG00000028896/ENSMUSG00000031865/ENSMUSG00000040549/ENSMUSG00000109511/ENSMUSG00000017861/ENSMUSG00000022070/ENSMUSG00000028718/ENSMUSG00000031971/ENSMUSG00000024301/ENSMUSG00000037020/ENSMUSG00000036678/…	23
GO:0060147	regulation of posttranscriptional gene silencing	14/1686	53/21351	4.42527e-05	0.000822136	0.000658958	ENSMUSG00000042699/ENSMUSG00000025571/ENSMUSG00000032097/ENSMUSG00000020454/ENSMUSG00000047888/ENSMUSG00000028580/ENSMUSG00000018501/ENSMUSG00000059552/ENSMUSG00000035027/ENSMUSG00000067150/ENSMUSG00000036698/ENSMUSG00000022178/ENSMUSG00000045983/ENSMUSG00000027951	14
GO:0032786	positive regulation of DNA-templated transcription, elongation	10/1686	29/21351	4.54796e-05	0.000842067	0.000674933	ENSMUSG00000021258/ENSMUSG00000035726/ENSMUSG00000002052/ENSMUSG00000024002/ENSMUSG00000024287/ENSMUSG00000046201/ENSMUSG00000003119/ENSMUSG00000019432/ENSMUSG00000034274/ENSMUSG00000041297	10
GO:0016331	morphogenesis of embryonic epithelium	31/1686	184/21351	4.67722e-05	0.000863073	0.000691769	ENSMUSG00000036180/ENSMUSG00000020918/ENSMUSG00000026596/ENSMUSG00000020888/ENSMUSG00000031734/ENSMUSG00000056201/ENSMUSG00000026556/ENSMUSG00000024335/ENSMUSG00000022995/ENSMUSG00000071226/ENSMUSG00000025231/ENSMUSG00000040675/ENSMUSG00000007880/ENSMUSG00000003233/ENSMUSG00000026121/ENSMUSG00000029381/ENSMUSG00000004231/ENSMUSG00000047407/ENSMUSG00000029475/ENSMUSG00000026842/ENSMUSG00000048402/…	31
GO:0006278	RNA-dependent DNA biosynthetic process	15/1686	60/21351	4.81559e-05	0.000876758	0.000702738	ENSMUSG00000034218/ENSMUSG00000039630/ENSMUSG00000026622/ENSMUSG00000031921/ENSMUSG00000017264/ENSMUSG00000021972/ENSMUSG00000041346/ENSMUSG00000001416/ENSMUSG00000024472/ENSMUSG00000023944/ENSMUSG00000041064/ENSMUSG00000031529/ENSMUSG00000014426/ENSMUSG00000024174/ENSMUSG00000027646	15
GO:0007004	telomere maintenance via telomerase	15/1686	60/21351	4.81559e-05	0.000876758	0.000702738	ENSMUSG00000034218/ENSMUSG00000039630/ENSMUSG00000026622/ENSMUSG00000031921/ENSMUSG00000017264/ENSMUSG00000021972/ENSMUSG00000041346/ENSMUSG00000001416/ENSMUSG00000024472/ENSMUSG00000023944/ENSMUSG00000041064/ENSMUSG00000031529/ENSMUSG00000014426/ENSMUSG00000024174/ENSMUSG00000027646	15
GO:0031124	mRNA 3'-end processing	15/1686	60/21351	4.81559e-05	0.000876758	0.000702738	ENSMUSG00000030816/ENSMUSG00000023118/ENSMUSG00000027651/ENSMUSG00000034022/ENSMUSG00000029625/ENSMUSG00000044847/ENSMUSG00000075600/ENSMUSG00000041781/ENSMUSG00000053536/ENSMUSG00000029227/ENSMUSG00000022194/ENSMUSG00000054309/ENSMUSG00000040446/ENSMUSG00000046201/ENSMUSG00000027079	15
GO:0043489	RNA stabilization	15/1686	60/21351	4.81559e-05	0.000876758	0.000702738	ENSMUSG00000014907/ENSMUSG00000042699/ENSMUSG00000034575/ENSMUSG00000039630/ENSMUSG00000027510/ENSMUSG00000028991/ENSMUSG00000020454/ENSMUSG00000041415/ENSMUSG00000045193/ENSMUSG00000018554/ENSMUSG00000030795/ENSMUSG00000043962/ENSMUSG00000037331/ENSMUSG00000000142/ENSMUSG00000006498	15
GO:0045910	negative regulation of DNA recombination	13/1686	47/21351	4.87425e-05	0.000884489	0.000708935	ENSMUSG00000038685/ENSMUSG00000030528/ENSMUSG00000030254/ENSMUSG00000031921/ENSMUSG00000020752/ENSMUSG00000032498/ENSMUSG00000008604/ENSMUSG00000029003/ENSMUSG00000024287/ENSMUSG00000020697/ENSMUSG00000034206/ENSMUSG00000043909/ENSMUSG00000024174	13
GO:0043254	regulation of protein-containing complex assembly	59/1686	442/21351	4.93868e-05	0.000893213	0.000715927	ENSMUSG00000066877/ENSMUSG00000034216/ENSMUSG00000068744/ENSMUSG00000022377/ENSMUSG00000015599/ENSMUSG00000028717/ENSMUSG00000034218/ENSMUSG00000039621/ENSMUSG00000047139/ENSMUSG00000029345/ENSMUSG00000056201/ENSMUSG00000030603/ENSMUSG00000028059/ENSMUSG00000016559/ENSMUSG00000024142/ENSMUSG00000040093/ENSMUSG00000041560/ENSMUSG00000066306/ENSMUSG00000042121/ENSMUSG00000036097/ENSMUSG00000028991/…	59
GO:0016445	somatic diversification of immunoglobulins	17/1686	74/21351	4.99054e-05	0.000896656	0.000718686	ENSMUSG00000002221/ENSMUSG00000090083/ENSMUSG00000027649/ENSMUSG00000020167/ENSMUSG00000003549/ENSMUSG00000017550/ENSMUSG00000030067/ENSMUSG00000001150/ENSMUSG00000057406/ENSMUSG00000032498/ENSMUSG00000030060/ENSMUSG00000002052/ENSMUSG00000029003/ENSMUSG00000024287/ENSMUSG00000059851/ENSMUSG00000034206/ENSMUSG00000043909	17
GO:1902117	positive regulation of organelle assembly	17/1686	74/21351	4.99054e-05	0.000896656	0.000718686	ENSMUSG00000033904/ENSMUSG00000022377/ENSMUSG00000018583/ENSMUSG00000018707/ENSMUSG00000066306/ENSMUSG00000040860/ENSMUSG00000036550/ENSMUSG00000047388/ENSMUSG00000029512/ENSMUSG00000109511/ENSMUSG00000029104/ENSMUSG00000030397/ENSMUSG00000002055/ENSMUSG00000020362/ENSMUSG00000059248/ENSMUSG00000027646/ENSMUSG00000058230	17
GO:0010212	response to ionizing radiation	24/1686	127/21351	5.08731e-05	0.000911045	0.00073022	ENSMUSG00000034218/ENSMUSG00000090083/ENSMUSG00000048668/ENSMUSG00000041147/ENSMUSG00000031948/ENSMUSG00000003549/ENSMUSG00000030528/ENSMUSG00000032555/ENSMUSG00000038028/ENSMUSG00000046591/ENSMUSG00000038544/ENSMUSG00000030609/ENSMUSG00000025374/ENSMUSG00000030346/ENSMUSG00000020381/ENSMUSG00000059552/ENSMUSG00000021144/ENSMUSG00000037461/ENSMUSG00000007659/ENSMUSG00000053110/ENSMUSG00000026510/…	24
GO:0031647	regulation of protein stability	43/1686	292/21351	5.42777e-05	0.000968839	0.000776543	ENSMUSG00000045409/ENSMUSG00000020918/ENSMUSG00000026235/ENSMUSG00000032612/ENSMUSG00000019863/ENSMUSG00000020167/ENSMUSG00000041560/ENSMUSG00000024014/ENSMUSG00000051238/ENSMUSG00000020271/ENSMUSG00000003233/ENSMUSG00000041879/ENSMUSG00000022827/ENSMUSG00000078515/ENSMUSG00000032171/ENSMUSG00000055024/ENSMUSG00000024639/ENSMUSG00000038069/ENSMUSG00000017376/ENSMUSG00000033105/ENSMUSG00000037316/…	43
GO:0006360	transcription by RNA polymerase I	14/1686	54/21351	5.5436e-05	0.000983088	0.000787964	ENSMUSG00000041229/ENSMUSG00000029641/ENSMUSG00000022682/ENSMUSG00000041560/ENSMUSG00000050244/ENSMUSG00000024613/ENSMUSG00000028991/ENSMUSG00000028318/ENSMUSG00000030400/ENSMUSG00000000902/ENSMUSG00000015937/ENSMUSG00000032187/ENSMUSG00000038489/ENSMUSG00000018433	14
GO:0061014	positive regulation of mRNA catabolic process	14/1686	54/21351	5.5436e-05	0.000983088	0.000787964	ENSMUSG00000005506/ENSMUSG00000007670/ENSMUSG00000058301/ENSMUSG00000025571/ENSMUSG00000052707/ENSMUSG00000066037/ENSMUSG00000028114/ENSMUSG00000020454/ENSMUSG00000036550/ENSMUSG00000047888/ENSMUSG00000042535/ENSMUSG00000028580/ENSMUSG00000038848/ENSMUSG00000036698	14
GO:0051147	regulation of muscle cell differentiation	26/1686	144/21351	5.6809e-05	0.00100418	0.000804867	ENSMUSG00000020918/ENSMUSG00000041075/ENSMUSG00000026313/ENSMUSG00000050567/ENSMUSG00000057177/ENSMUSG00000009097/ENSMUSG00000027510/ENSMUSG00000033323/ENSMUSG00000031691/ENSMUSG00000028991/ENSMUSG00000002307/ENSMUSG00000030067/ENSMUSG00000060216/ENSMUSG00000032171/ENSMUSG00000055024/ENSMUSG00000032387/ENSMUSG00000023051/ENSMUSG00000002052/ENSMUSG00000030774/ENSMUSG00000038530/ENSMUSG00000024515/…	26
GO:0018210	peptidyl-threonine modification	24/1686	128/21351	5.79954e-05	0.00101931	0.000816999	ENSMUSG00000061436/ENSMUSG00000015599/ENSMUSG00000000532/ENSMUSG00000024182/ENSMUSG00000057177/ENSMUSG00000037239/ENSMUSG00000016526/ENSMUSG00000038970/ENSMUSG00000002409/ENSMUSG00000028991/ENSMUSG00000029512/ENSMUSG00000004815/ENSMUSG00000022897/ENSMUSG00000021115/ENSMUSG00000017376/ENSMUSG00000025583/ENSMUSG00000045983/ENSMUSG00000072244/ENSMUSG00000025812/ENSMUSG00000022812/ENSMUSG00000059409/…	24
GO:0035264	multicellular organism growth	34/1686	212/21351	5.80385e-05	0.00101931	0.000816999	ENSMUSG00000005506/ENSMUSG00000020918/ENSMUSG00000026596/ENSMUSG00000010066/ENSMUSG00000034218/ENSMUSG00000001151/ENSMUSG00000016559/ENSMUSG00000041147/ENSMUSG00000039231/ENSMUSG00000004263/ENSMUSG00000003549/ENSMUSG00000035569/ENSMUSG00000028991/ENSMUSG00000018678/ENSMUSG00000002307/ENSMUSG00000030400/ENSMUSG00000026819/ENSMUSG00000044702/ENSMUSG00000031545/ENSMUSG00000067889/ENSMUSG00000055024/…	34
GO:0006399	tRNA metabolic process	28/1686	161/21351	6.00975e-05	0.00105209	0.000843271	ENSMUSG00000020781/ENSMUSG00000022031/ENSMUSG00000043572/ENSMUSG00000024505/ENSMUSG00000037376/ENSMUSG00000031960/ENSMUSG00000019863/ENSMUSG00000028107/ENSMUSG00000049482/ENSMUSG00000029097/ENSMUSG00000031948/ENSMUSG00000007029/ENSMUSG00000075528/ENSMUSG00000047583/ENSMUSG00000070699/ENSMUSG00000003808/ENSMUSG00000025899/ENSMUSG00000037085/ENSMUSG00000024271/ENSMUSG00000023938/ENSMUSG00000020549/…	28
GO:0019083	viral transcription	13/1686	48/21351	6.2051e-05	0.00108282	0.000867901	ENSMUSG00000058392/ENSMUSG00000042699/ENSMUSG00000023852/ENSMUSG00000026641/ENSMUSG00000027985/ENSMUSG00000025034/ENSMUSG00000033323/ENSMUSG00000041000/ENSMUSG00000000902/ENSMUSG00000055024/ENSMUSG00000078908/ENSMUSG00000023051/ENSMUSG00000032187	13
GO:2000637	positive regulation of gene silencing by miRNA	10/1686	30/21351	6.34105e-05	0.00110302	0.000884091	ENSMUSG00000042699/ENSMUSG00000032097/ENSMUSG00000020454/ENSMUSG00000047888/ENSMUSG00000028580/ENSMUSG00000059552/ENSMUSG00000035027/ENSMUSG00000036698/ENSMUSG00000022178/ENSMUSG00000045983	10
GO:0071897	DNA biosynthetic process	29/1686	170/21351	6.42843e-05	0.00111467	0.000893428	ENSMUSG00000014907/ENSMUSG00000034218/ENSMUSG00000033970/ENSMUSG00000039630/ENSMUSG00000026622/ENSMUSG00000038644/ENSMUSG00000030726/ENSMUSG00000025218/ENSMUSG00000030733/ENSMUSG00000031921/ENSMUSG00000029014/ENSMUSG00000017264/ENSMUSG00000060216/ENSMUSG00000021972/ENSMUSG00000041346/ENSMUSG00000059552/ENSMUSG00000001416/ENSMUSG00000020697/ENSMUSG00000024472/ENSMUSG00000023944/ENSMUSG00000022812/…	29
GO:0031334	positive regulation of protein-containing complex assembly	37/1686	240/21351	6.65079e-05	0.00114958	0.000921406	ENSMUSG00000066877/ENSMUSG00000068744/ENSMUSG00000022377/ENSMUSG00000015599/ENSMUSG00000028717/ENSMUSG00000034218/ENSMUSG00000047139/ENSMUSG00000030603/ENSMUSG00000024142/ENSMUSG00000040093/ENSMUSG00000066306/ENSMUSG00000036097/ENSMUSG00000028991/ENSMUSG00000041734/ENSMUSG00000031865/ENSMUSG00000036377/ENSMUSG00000021597/ENSMUSG00000005871/ENSMUSG00000040549/ENSMUSG00000041598/ENSMUSG00000026883/…	37
GO:0031572	G2 DNA damage checkpoint	11/1686	36/21351	6.79629e-05	0.00117102	0.000938594	ENSMUSG00000045409/ENSMUSG00000034218/ENSMUSG00000041560/ENSMUSG00000030528/ENSMUSG00000032555/ENSMUSG00000046591/ENSMUSG00000042489/ENSMUSG00000020381/ENSMUSG00000020235/ENSMUSG00000035390/ENSMUSG00000033102	11
GO:0043502	regulation of muscle adaptation	20/1686	98/21351	6.88414e-05	0.00117423	0.000941171	ENSMUSG00000022607/ENSMUSG00000026313/ENSMUSG00000057177/ENSMUSG00000026463/ENSMUSG00000033323/ENSMUSG00000028991/ENSMUSG00000030067/ENSMUSG00000023079/ENSMUSG00000032171/ENSMUSG00000055024/ENSMUSG00000055320/ENSMUSG00000038518/ENSMUSG00000030774/ENSMUSG00000038530/ENSMUSG00000024515/ENSMUSG00000029467/ENSMUSG00000032511/ENSMUSG00000022812/ENSMUSG00000019432/ENSMUSG00000032402	20
GO:0006978	DNA damage response, signal transduction by p53 class mediator resulting in transcription of p21 class mediator	7/1686	15/21351	6.90094e-05	0.00117423	0.000941171	ENSMUSG00000061436/ENSMUSG00000041147/ENSMUSG00000027510/ENSMUSG00000000552/ENSMUSG00000001517/ENSMUSG00000059552/ENSMUSG00000023495	7
GO:0043923	positive regulation by host of viral transcription	7/1686	15/21351	6.90094e-05	0.00117423	0.000941171	ENSMUSG00000058392/ENSMUSG00000023852/ENSMUSG00000027985/ENSMUSG00000033323/ENSMUSG00000000902/ENSMUSG00000055024/ENSMUSG00000032187	7
GO:0060211	regulation of nuclear-transcribed mRNA poly(A) tail shortening	7/1686	15/21351	6.90094e-05	0.00117423	0.000941171	ENSMUSG00000034575/ENSMUSG00000025571/ENSMUSG00000052707/ENSMUSG00000020454/ENSMUSG00000036550/ENSMUSG00000047888/ENSMUSG00000036698	7
GO:0001672	regulation of chromatin assembly or disassembly	9/1686	25/21351	7.44831e-05	0.00125564	0.00100642	ENSMUSG00000041229/ENSMUSG00000028717/ENSMUSG00000038025/ENSMUSG00000041997/ENSMUSG00000036167/ENSMUSG00000015697/ENSMUSG00000019261/ENSMUSG00000005566/ENSMUSG00000034748	9
GO:0006312	mitotic recombination	9/1686	25/21351	7.44831e-05	0.00125564	0.00100642	ENSMUSG00000041147/ENSMUSG00000021287/ENSMUSG00000003549/ENSMUSG00000030528/ENSMUSG00000031921/ENSMUSG00000059586/ENSMUSG00000030400/ENSMUSG00000032498/ENSMUSG00000051768	9
GO:0007095	mitotic G2 DNA damage checkpoint	9/1686	25/21351	7.44831e-05	0.00125564	0.00100642	ENSMUSG00000045409/ENSMUSG00000034218/ENSMUSG00000041560/ENSMUSG00000030528/ENSMUSG00000032555/ENSMUSG00000046591/ENSMUSG00000042489/ENSMUSG00000020381/ENSMUSG00000035390	9
GO:1904779	regulation of protein localization to centrosome	6/1686	11/21351	7.84355e-05	0.0013182	0.00105656	ENSMUSG00000038241/ENSMUSG00000005871/ENSMUSG00000109511/ENSMUSG00000021572/ENSMUSG00000030397/ENSMUSG00000022812	6
GO:0033962	P-body assembly	8/1686	20/21351	7.89922e-05	0.00132348	0.0010608	ENSMUSG00000018707/ENSMUSG00000032097/ENSMUSG00000020454/ENSMUSG00000036550/ENSMUSG00000046139/ENSMUSG00000032637/ENSMUSG00000020362/ENSMUSG00000042605	8
GO:0051153	regulation of striated muscle cell differentiation	20/1686	99/21351	7.99528e-05	0.00133548	0.00107041	ENSMUSG00000020918/ENSMUSG00000041075/ENSMUSG00000026313/ENSMUSG00000050567/ENSMUSG00000057177/ENSMUSG00000009097/ENSMUSG00000027510/ENSMUSG00000033323/ENSMUSG00000028991/ENSMUSG00000002307/ENSMUSG00000030067/ENSMUSG00000060216/ENSMUSG00000032171/ENSMUSG00000055024/ENSMUSG00000030774/ENSMUSG00000038530/ENSMUSG00000024515/ENSMUSG00000022812/ENSMUSG00000019432/ENSMUSG00000048450	20
GO:0060491	regulation of cell projection assembly	32/1686	198/21351	8.13346e-05	0.00135442	0.00108559	ENSMUSG00000018765/ENSMUSG00000033904/ENSMUSG00000026313/ENSMUSG00000015605/ENSMUSG00000041936/ENSMUSG00000056201/ENSMUSG00000026790/ENSMUSG00000033792/ENSMUSG00000063450/ENSMUSG00000028991/ENSMUSG00000040860/ENSMUSG00000040945/ENSMUSG00000005871/ENSMUSG00000002486/ENSMUSG00000047388/ENSMUSG00000035863/ENSMUSG00000041598/ENSMUSG00000032782/ENSMUSG00000023075/ENSMUSG00000022272/ENSMUSG00000029104/…	32
GO:0048538	thymus development	14/1686	56/21351	8.53873e-05	0.00141329	0.00113278	ENSMUSG00000034218/ENSMUSG00000015605/ENSMUSG00000009097/ENSMUSG00000061311/ENSMUSG00000029554/ENSMUSG00000039041/ENSMUSG00000005871/ENSMUSG00000042548/ENSMUSG00000026842/ENSMUSG00000038518/ENSMUSG00000035027/ENSMUSG00000048251/ENSMUSG00000007613/ENSMUSG00000027381	14
GO:0051653	spindle localization	14/1686	56/21351	8.53873e-05	0.00141329	0.00113278	ENSMUSG00000064302/ENSMUSG00000056201/ENSMUSG00000028059/ENSMUSG00000018707/ENSMUSG00000066306/ENSMUSG00000032264/ENSMUSG00000020271/ENSMUSG00000020536/ENSMUSG00000031865/ENSMUSG00000022678/ENSMUSG00000029104/ENSMUSG00000024533/ENSMUSG00000039298/ENSMUSG00000002055	14
GO:0033047	regulation of mitotic sister chromatid segregation	12/1686	43/21351	8.60482e-05	0.00141565	0.00113467	ENSMUSG00000034218/ENSMUSG00000030649/ENSMUSG00000039630/ENSMUSG00000032435/ENSMUSG00000021287/ENSMUSG00000029554/ENSMUSG00000066306/ENSMUSG00000032264/ENSMUSG00000005871/ENSMUSG00000038542/ENSMUSG00000039298/ENSMUSG00000024542	12
GO:0043039	tRNA aminoacylation	12/1686	43/21351	8.60482e-05	0.00141565	0.00113467	ENSMUSG00000043572/ENSMUSG00000031960/ENSMUSG00000019863/ENSMUSG00000028107/ENSMUSG00000031948/ENSMUSG00000007029/ENSMUSG00000075528/ENSMUSG00000070699/ENSMUSG00000003808/ENSMUSG00000023938/ENSMUSG00000035202/ENSMUSG00000021266	12
GO:0051310	metaphase plate congression	15/1686	63/21351	8.82784e-05	0.00144798	0.00116058	ENSMUSG00000068744/ENSMUSG00000024660/ENSMUSG00000041147/ENSMUSG00000018707/ENSMUSG00000039630/ENSMUSG00000029554/ENSMUSG00000066306/ENSMUSG00000032264/ENSMUSG00000047710/ENSMUSG00000025371/ENSMUSG00000032498/ENSMUSG00000109511/ENSMUSG00000030677/ENSMUSG00000029253/ENSMUSG00000002055	15
GO:0031297	replication fork processing	11/1686	37/21351	8.98572e-05	0.00146946	0.0011778	ENSMUSG00000038685/ENSMUSG00000041147/ENSMUSG00000030528/ENSMUSG00000036875/ENSMUSG00000055884/ENSMUSG00000032705/ENSMUSG00000039354/ENSMUSG00000051278/ENSMUSG00000024287/ENSMUSG00000032586/ENSMUSG00000059323	11
GO:0007623	circadian rhythm	34/1686	217/21351	9.32318e-05	0.0015201	0.00121838	ENSMUSG00000025261/ENSMUSG00000022433/ENSMUSG00000002028/ENSMUSG00000029346/ENSMUSG00000042699/ENSMUSG00000039994/ENSMUSG00000062202/ENSMUSG00000039630/ENSMUSG00000039231/ENSMUSG00000023110/ENSMUSG00000025162/ENSMUSG00000027597/ENSMUSG00000020271/ENSMUSG00000028991/ENSMUSG00000025332/ENSMUSG00000034157/ENSMUSG00000055024/ENSMUSG00000033760/ENSMUSG00000022897/ENSMUSG00000018501/ENSMUSG00000059552/…	34
GO:0032210	regulation of telomere maintenance via telomerase	13/1686	50/21351	9.83559e-05	0.00159887	0.00128152	ENSMUSG00000034218/ENSMUSG00000039630/ENSMUSG00000026622/ENSMUSG00000031921/ENSMUSG00000017264/ENSMUSG00000021972/ENSMUSG00000001416/ENSMUSG00000024472/ENSMUSG00000041064/ENSMUSG00000031529/ENSMUSG00000014426/ENSMUSG00000024174/ENSMUSG00000027646	13
GO:0030308	negative regulation of cell growth	32/1686	200/21351	9.88704e-05	0.00160246	0.0012844	ENSMUSG00000068744/ENSMUSG00000000532/ENSMUSG00000057177/ENSMUSG00000056201/ENSMUSG00000000861/ENSMUSG00000023026/ENSMUSG00000000627/ENSMUSG00000028893/ENSMUSG00000033323/ENSMUSG00000035529/ENSMUSG00000029014/ENSMUSG00000030067/ENSMUSG00000026121/ENSMUSG00000019647/ENSMUSG00000025207/ENSMUSG00000002486/ENSMUSG00000038069/ENSMUSG00000029512/ENSMUSG00000026883/ENSMUSG00000059552/ENSMUSG00000045193/…	32
GO:1902369	negative regulation of RNA catabolic process	16/1686	71/21351	0.000105232	0.00170052	0.001363	ENSMUSG00000014907/ENSMUSG00000042699/ENSMUSG00000034575/ENSMUSG00000039630/ENSMUSG00000027510/ENSMUSG00000028991/ENSMUSG00000020454/ENSMUSG00000041415/ENSMUSG00000045193/ENSMUSG00000018554/ENSMUSG00000030795/ENSMUSG00000043962/ENSMUSG00000037331/ENSMUSG00000000142/ENSMUSG00000006019/ENSMUSG00000006498	16
GO:0045926	negative regulation of growth	39/1686	264/21351	0.000110175	0.00177514	0.00142281	ENSMUSG00000068744/ENSMUSG00000022607/ENSMUSG00000000532/ENSMUSG00000057177/ENSMUSG00000056201/ENSMUSG00000000861/ENSMUSG00000023026/ENSMUSG00000000627/ENSMUSG00000028893/ENSMUSG00000033323/ENSMUSG00000035529/ENSMUSG00000029014/ENSMUSG00000030067/ENSMUSG00000026121/ENSMUSG00000019647/ENSMUSG00000025207/ENSMUSG00000005871/ENSMUSG00000002486/ENSMUSG00000038069/ENSMUSG00000029512/ENSMUSG00000026883/…	39
GO:0043547	positive regulation of GTPase activity	35/1686	228/21351	0.000112664	0.00180588	0.00144744	ENSMUSG00000022377/ENSMUSG00000020888/ENSMUSG00000039621/ENSMUSG00000041936/ENSMUSG00000042700/ENSMUSG00000009681/ENSMUSG00000061751/ENSMUSG00000020716/ENSMUSG00000028468/ENSMUSG00000024277/ENSMUSG00000057729/ENSMUSG00000003233/ENSMUSG00000031511/ENSMUSG00000040945/ENSMUSG00000026024/ENSMUSG00000042216/ENSMUSG00000032171/ENSMUSG00000001995/ENSMUSG00000056486/ENSMUSG00000053646/ENSMUSG00000038658/…	35
GO:0000209	protein polyubiquitination	36/1686	237/21351	0.000112743	0.00180588	0.00144744	ENSMUSG00000030816/ENSMUSG00000006418/ENSMUSG00000025261/ENSMUSG00000027300/ENSMUSG00000078923/ENSMUSG00000024767/ENSMUSG00000023286/ENSMUSG00000029466/ENSMUSG00000024182/ENSMUSG00000035890/ENSMUSG00000090083/ENSMUSG00000034342/ENSMUSG00000020271/ENSMUSG00000032415/ENSMUSG00000037103/ENSMUSG00000014355/ENSMUSG00000028577/ENSMUSG00000024735/ENSMUSG00000042350/ENSMUSG00000045078/ENSMUSG00000020794/…	36
GO:0000076	DNA replication checkpoint	7/1686	16/21351	0.000114319	0.00181515	0.00145487	ENSMUSG00000039994/ENSMUSG00000036875/ENSMUSG00000032555/ENSMUSG00000046591/ENSMUSG00000028587/ENSMUSG00000042489/ENSMUSG00000024824	7
GO:0008334	histone mRNA metabolic process	7/1686	16/21351	0.000114319	0.00181515	0.00145487	ENSMUSG00000034218/ENSMUSG00000058301/ENSMUSG00000044847/ENSMUSG00000041781/ENSMUSG00000017264/ENSMUSG00000054309/ENSMUSG00000024472	7
GO:0032986	protein-DNA complex disassembly	7/1686	16/21351	0.000114319	0.00181515	0.00145487	ENSMUSG00000023018/ENSMUSG00000032481/ENSMUSG00000007880/ENSMUSG00000037935/ENSMUSG00000000902/ENSMUSG00000033237/ENSMUSG00000032187	7
GO:0009416	response to light stimulus	44/1686	311/21351	0.000115631	0.00183066	0.00146731	ENSMUSG00000038241/ENSMUSG00000026596/ENSMUSG00000002028/ENSMUSG00000021670/ENSMUSG00000041147/ENSMUSG00000020716/ENSMUSG00000026641/ENSMUSG00000030094/ENSMUSG00000040093/ENSMUSG00000037761/ENSMUSG00000061311/ENSMUSG00000003549/ENSMUSG00000038644/ENSMUSG00000030726/ENSMUSG00000030254/ENSMUSG00000031652/ENSMUSG00000028991/ENSMUSG00000029064/ENSMUSG00000031738/ENSMUSG00000030400/ENSMUSG00000070348/…	44
GO:0044818	mitotic G2/M transition checkpoint	11/1686	38/21351	0.000117503	0.00184136	0.00147588	ENSMUSG00000045409/ENSMUSG00000034218/ENSMUSG00000041560/ENSMUSG00000030528/ENSMUSG00000032555/ENSMUSG00000046591/ENSMUSG00000028587/ENSMUSG00000042489/ENSMUSG00000025374/ENSMUSG00000020381/ENSMUSG00000035390	11
GO:0051294	establishment of spindle orientation	11/1686	38/21351	0.000117503	0.00184136	0.00147588	ENSMUSG00000064302/ENSMUSG00000028059/ENSMUSG00000066306/ENSMUSG00000032264/ENSMUSG00000020271/ENSMUSG00000020536/ENSMUSG00000031865/ENSMUSG00000022678/ENSMUSG00000029104/ENSMUSG00000039298/ENSMUSG00000002055	11
GO:2000036	regulation of stem cell population maintenance	11/1686	38/21351	0.000117503	0.00184136	0.00147588	ENSMUSG00000020918/ENSMUSG00000028717/ENSMUSG00000003680/ENSMUSG00000035632/ENSMUSG00000036550/ENSMUSG00000024063/ENSMUSG00000004231/ENSMUSG00000055320/ENSMUSG00000029475/ENSMUSG00000053110/ENSMUSG00000022000	11
GO:0010614	negative regulation of cardiac muscle hypertrophy	10/1686	32/21351	0.000117655	0.00184136	0.00147588	ENSMUSG00000057177/ENSMUSG00000026463/ENSMUSG00000033323/ENSMUSG00000030067/ENSMUSG00000038518/ENSMUSG00000030774/ENSMUSG00000038530/ENSMUSG00000024515/ENSMUSG00000022812/ENSMUSG00000032402	10
GO:0043984	histone H4-K16 acetylation	8/1686	21/21351	0.000118788	0.00185377	0.00148583	ENSMUSG00000026917/ENSMUSG00000002028/ENSMUSG00000052915/ENSMUSG00000022992/ENSMUSG00000018412/ENSMUSG00000030801/ENSMUSG00000031386/ENSMUSG00000029673	8
GO:0009451	RNA modification	25/1686	142/21351	0.000119178	0.00185456	0.00148647	ENSMUSG00000014907/ENSMUSG00000022031/ENSMUSG00000028010/ENSMUSG00000074102/ENSMUSG00000024505/ENSMUSG00000037376/ENSMUSG00000031960/ENSMUSG00000049482/ENSMUSG00000029097/ENSMUSG00000038279/ENSMUSG00000047583/ENSMUSG00000028114/ENSMUSG00000025899/ENSMUSG00000037085/ENSMUSG00000024271/ENSMUSG00000037316/ENSMUSG00000023938/ENSMUSG00000051169/ENSMUSG00000027324/ENSMUSG00000039826/ENSMUSG00000027951/…	25
GO:0018023	peptidyl-lysine trimethylation	13/1686	51/21351	0.000122549	0.00189982	0.00152274	ENSMUSG00000002028/ENSMUSG00000033326/ENSMUSG00000039231/ENSMUSG00000027304/ENSMUSG00000038214/ENSMUSG00000006307/ENSMUSG00000000902/ENSMUSG00000042308/ENSMUSG00000015697/ENSMUSG00000059851/ENSMUSG00000038369/ENSMUSG00000024201/ENSMUSG00000034832	13
GO:0032434	regulation of proteasomal ubiquitin-dependent protein catabolic process	24/1686	134/21351	0.000122782	0.00189982	0.00152274	ENSMUSG00000045409/ENSMUSG00000022433/ENSMUSG00000024182/ENSMUSG00000057177/ENSMUSG00000032501/ENSMUSG00000041560/ENSMUSG00000025162/ENSMUSG00000032481/ENSMUSG00000031652/ENSMUSG00000000149/ENSMUSG00000004937/ENSMUSG00000038429/ENSMUSG00000021567/ENSMUSG00000008604/ENSMUSG00000068663/ENSMUSG00000033075/ENSMUSG00000020235/ENSMUSG00000038402/ENSMUSG00000023944/ENSMUSG00000033712/ENSMUSG00000022812/…	24
GO:0097549	chromatin organization involved in negative regulation of transcription	23/1686	126/21351	0.000125309	0.00193344	0.00154969	ENSMUSG00000027478/ENSMUSG00000041229/ENSMUSG00000061589/ENSMUSG00000052812/ENSMUSG00000016559/ENSMUSG00000039231/ENSMUSG00000038025/ENSMUSG00000007880/ENSMUSG00000094777/ENSMUSG00000038214/ENSMUSG00000018537/ENSMUSG00000036167/ENSMUSG00000015937/ENSMUSG00000041415/ENSMUSG00000020661/ENSMUSG00000042557/ENSMUSG00000015697/ENSMUSG00000036940/ENSMUSG00000005566/ENSMUSG00000032187/ENSMUSG00000071516/…	23
GO:0042326	negative regulation of phosphorylation	54/1686	408/21351	0.000126346	0.00194395	0.00155811	ENSMUSG00000066877/ENSMUSG00000021868/ENSMUSG00000055725/ENSMUSG00000003099/ENSMUSG00000026313/ENSMUSG00000035621/ENSMUSG00000027540/ENSMUSG00000034342/ENSMUSG00000037239/ENSMUSG00000021670/ENSMUSG00000020716/ENSMUSG00000039630/ENSMUSG00000032501/ENSMUSG00000032020/ENSMUSG00000032312/ENSMUSG00000031530/ENSMUSG00000028991/ENSMUSG00000041734/ENSMUSG00000038028/ENSMUSG00000034889/ENSMUSG00000038894/…	54
GO:0007091	metaphase/anaphase transition of mitotic cell cycle	14/1686	58/21351	0.000128506	0.00197163	0.0015803	ENSMUSG00000034218/ENSMUSG00000029466/ENSMUSG00000030649/ENSMUSG00000032435/ENSMUSG00000021287/ENSMUSG00000029554/ENSMUSG00000032264/ENSMUSG00000059586/ENSMUSG00000014355/ENSMUSG00000005871/ENSMUSG00000038542/ENSMUSG00000039298/ENSMUSG00000024542/ENSMUSG00000029516	14
GO:0016032	viral process	45/1686	322/21351	0.000129899	0.00198742	0.00159295	ENSMUSG00000034216/ENSMUSG00000058392/ENSMUSG00000056201/ENSMUSG00000006235/ENSMUSG00000042699/ENSMUSG00000023852/ENSMUSG00000021258/ENSMUSG00000026641/ENSMUSG00000027298/ENSMUSG00000027985/ENSMUSG00000025034/ENSMUSG00000017485/ENSMUSG00000033323/ENSMUSG00000041000/ENSMUSG00000032097/ENSMUSG00000041720/ENSMUSG00000056076/ENSMUSG00000014402/ENSMUSG00000025371/ENSMUSG00000000902/ENSMUSG00000055024/…	45
GO:1903362	regulation of cellular protein catabolic process	37/1686	248/21351	0.000132992	0.00202906	0.00162633	ENSMUSG00000061436/ENSMUSG00000030816/ENSMUSG00000045409/ENSMUSG00000022607/ENSMUSG00000022433/ENSMUSG00000026235/ENSMUSG00000024182/ENSMUSG00000057177/ENSMUSG00000036622/ENSMUSG00000028468/ENSMUSG00000032501/ENSMUSG00000041560/ENSMUSG00000025162/ENSMUSG00000032481/ENSMUSG00000025231/ENSMUSG00000031652/ENSMUSG00000000149/ENSMUSG00000004937/ENSMUSG00000038429/ENSMUSG00000021567/ENSMUSG00000008604/…	37
GO:0050770	regulation of axonogenesis	30/1686	186/21351	0.000138759	0.00211114	0.00169212	ENSMUSG00000022607/ENSMUSG00000015605/ENSMUSG00000042700/ENSMUSG00000026235/ENSMUSG00000051243/ENSMUSG00000000861/ENSMUSG00000023026/ENSMUSG00000024969/ENSMUSG00000000627/ENSMUSG00000026121/ENSMUSG00000033618/ENSMUSG00000019647/ENSMUSG00000025207/ENSMUSG00000027660/ENSMUSG00000022883/ENSMUSG00000055024/ENSMUSG00000053046/ENSMUSG00000067629/ENSMUSG00000029512/ENSMUSG00000056486/ENSMUSG00000045039/…	30
GO:0008361	regulation of cell size	33/1686	213/21351	0.00014597	0.00221469	0.00177512	ENSMUSG00000007476/ENSMUSG00000015605/ENSMUSG00000051243/ENSMUSG00000056201/ENSMUSG00000028068/ENSMUSG00000000861/ENSMUSG00000033792/ENSMUSG00000023026/ENSMUSG00000000627/ENSMUSG00000014859/ENSMUSG00000028991/ENSMUSG00000026121/ENSMUSG00000033618/ENSMUSG00000019647/ENSMUSG00000025207/ENSMUSG00000017756/ENSMUSG00000055024/ENSMUSG00000029512/ENSMUSG00000026842/ENSMUSG00000037344/ENSMUSG00000025439/…	33
GO:0000380	alternative mRNA splicing, via spliceosome	16/1686	73/21351	0.000149088	0.00224949	0.00180301	ENSMUSG00000018765/ENSMUSG00000046434/ENSMUSG00000005506/ENSMUSG00000042699/ENSMUSG00000074102/ENSMUSG00000039630/ENSMUSG00000059208/ENSMUSG00000034681/ENSMUSG00000002524/ENSMUSG00000022897/ENSMUSG00000043962/ENSMUSG00000031134/ENSMUSG00000006498/ENSMUSG00000015165/ENSMUSG00000038374/ENSMUSG00000041297	16
GO:0090501	RNA phosphodiester bond hydrolysis	16/1686	73/21351	0.000149088	0.00224949	0.00180301	ENSMUSG00000047153/ENSMUSG00000027714/ENSMUSG00000029625/ENSMUSG00000041781/ENSMUSG00000053536/ENSMUSG00000017264/ENSMUSG00000029227/ENSMUSG00000041415/ENSMUSG00000019297/ENSMUSG00000020549/ENSMUSG00000036698/ENSMUSG00000028948/ENSMUSG00000040688/ENSMUSG00000022557/ENSMUSG00000039356/ENSMUSG00000029715	16
GO:0046605	regulation of centrosome cycle	13/1686	52/21351	0.0001517	0.00227568	0.001824	ENSMUSG00000020918/ENSMUSG00000023345/ENSMUSG00000032435/ENSMUSG00000021287/ENSMUSG00000022503/ENSMUSG00000073542/ENSMUSG00000109511/ENSMUSG00000028718/ENSMUSG00000030397/ENSMUSG00000039298/ENSMUSG00000079553/ENSMUSG00000024542/ENSMUSG00000020212	13
GO:0032392	DNA geometric change	11/1686	39/21351	0.000152073	0.00227568	0.001824	ENSMUSG00000038685/ENSMUSG00000042699/ENSMUSG00000030528/ENSMUSG00000030400/ENSMUSG00000025209/ENSMUSG00000020752/ENSMUSG00000066551/ENSMUSG00000029730/ENSMUSG00000059552/ENSMUSG00000033762/ENSMUSG00000041064	11
GO:0071174	mitotic spindle checkpoint	11/1686	39/21351	0.000152073	0.00227568	0.001824	ENSMUSG00000034218/ENSMUSG00000030649/ENSMUSG00000032435/ENSMUSG00000021287/ENSMUSG00000029554/ENSMUSG00000032264/ENSMUSG00000005871/ENSMUSG00000038542/ENSMUSG00000028718/ENSMUSG00000039298/ENSMUSG00000024542	11
GO:0070646	protein modification by small protein removal	24/1686	136/21351	0.00015561	0.00231466	0.00185524	ENSMUSG00000020918/ENSMUSG00000022772/ENSMUSG00000090115/ENSMUSG00000024767/ENSMUSG00000032612/ENSMUSG00000042506/ENSMUSG00000045482/ENSMUSG00000041560/ENSMUSG00000056305/ENSMUSG00000031826/ENSMUSG00000038429/ENSMUSG00000042548/ENSMUSG00000006676/ENSMUSG00000041264/ENSMUSG00000032376/ENSMUSG00000028514/ENSMUSG00000021901/ENSMUSG00000033075/ENSMUSG00000018974/ENSMUSG00000047030/ENSMUSG00000059995/…	24
GO:0120032	regulation of plasma membrane bounded cell projection assembly	31/1686	196/21351	0.000156274	0.00231466	0.00185524	ENSMUSG00000018765/ENSMUSG00000033904/ENSMUSG00000026313/ENSMUSG00000015605/ENSMUSG00000041936/ENSMUSG00000056201/ENSMUSG00000026790/ENSMUSG00000033792/ENSMUSG00000063450/ENSMUSG00000028991/ENSMUSG00000040860/ENSMUSG00000040945/ENSMUSG00000005871/ENSMUSG00000002486/ENSMUSG00000047388/ENSMUSG00000035863/ENSMUSG00000041598/ENSMUSG00000032782/ENSMUSG00000023075/ENSMUSG00000022272/ENSMUSG00000029104/…	31
GO:0010965	regulation of mitotic sister chromatid separation	14/1686	59/21351	0.000156373	0.00231466	0.00185524	ENSMUSG00000034218/ENSMUSG00000029466/ENSMUSG00000030649/ENSMUSG00000032435/ENSMUSG00000021287/ENSMUSG00000029554/ENSMUSG00000032264/ENSMUSG00000059586/ENSMUSG00000014355/ENSMUSG00000005871/ENSMUSG00000038542/ENSMUSG00000039298/ENSMUSG00000024542/ENSMUSG00000029516	14
GO:1902750	negative regulation of cell cycle G2/M phase transition	14/1686	59/21351	0.000156373	0.00231466	0.00185524	ENSMUSG00000045409/ENSMUSG00000034218/ENSMUSG00000041560/ENSMUSG00000030528/ENSMUSG00000032555/ENSMUSG00000046591/ENSMUSG00000028587/ENSMUSG00000042489/ENSMUSG00000015937/ENSMUSG00000025374/ENSMUSG00000020381/ENSMUSG00000020235/ENSMUSG00000035390/ENSMUSG00000033102	14
GO:0060271	cilium assembly	45/1686	325/21351	0.000161114	0.0023784	0.00190633	ENSMUSG00000038241/ENSMUSG00000033904/ENSMUSG00000022377/ENSMUSG00000001151/ENSMUSG00000026790/ENSMUSG00000026556/ENSMUSG00000060798/ENSMUSG00000063450/ENSMUSG00000023345/ENSMUSG00000025162/ENSMUSG00000014859/ENSMUSG00000043987/ENSMUSG00000056267/ENSMUSG00000040860/ENSMUSG00000031865/ENSMUSG00000006464/ENSMUSG00000039801/ENSMUSG00000002486/ENSMUSG00000047388/ENSMUSG00000032782/ENSMUSG00000034292/…	45
GO:0051303	establishment of chromosome localization	17/1686	81/21351	0.00016472	0.00242507	0.00194374	ENSMUSG00000068744/ENSMUSG00000034218/ENSMUSG00000024660/ENSMUSG00000041147/ENSMUSG00000018707/ENSMUSG00000039630/ENSMUSG00000029554/ENSMUSG00000066306/ENSMUSG00000032264/ENSMUSG00000047710/ENSMUSG00000025371/ENSMUSG00000032498/ENSMUSG00000109511/ENSMUSG00000022678/ENSMUSG00000030677/ENSMUSG00000029253/ENSMUSG00000002055	17
GO:0007063	regulation of sister chromatid cohesion	8/1686	22/21351	0.000173786	0.00255167	0.00204521	ENSMUSG00000036097/ENSMUSG00000059586/ENSMUSG00000021597/ENSMUSG00000015937/ENSMUSG00000000142/ENSMUSG00000033762/ENSMUSG00000031529/ENSMUSG00000024742	8
GO:1903050	regulation of proteolysis involved in cellular protein catabolic process	33/1686	215/21351	0.000174706	0.00255829	0.00205052	ENSMUSG00000061436/ENSMUSG00000030816/ENSMUSG00000045409/ENSMUSG00000022607/ENSMUSG00000022433/ENSMUSG00000026235/ENSMUSG00000024182/ENSMUSG00000057177/ENSMUSG00000032501/ENSMUSG00000041560/ENSMUSG00000025162/ENSMUSG00000032481/ENSMUSG00000025231/ENSMUSG00000031652/ENSMUSG00000000149/ENSMUSG00000004937/ENSMUSG00000038429/ENSMUSG00000021567/ENSMUSG00000008604/ENSMUSG00000026883/ENSMUSG00000006676/…	33
GO:0051170	import into nucleus	28/1686	171/21351	0.00017571	0.00256611	0.00205679	ENSMUSG00000033365/ENSMUSG00000022142/ENSMUSG00000052533/ENSMUSG00000056201/ENSMUSG00000040270/ENSMUSG00000053293/ENSMUSG00000040029/ENSMUSG00000020716/ENSMUSG00000022905/ENSMUSG00000032939/ENSMUSG00000031691/ENSMUSG00000009640/ENSMUSG00000041879/ENSMUSG00000020454/ENSMUSG00000012535/ENSMUSG00000024604/ENSMUSG00000055024/ENSMUSG00000024833/ENSMUSG00000016477/ENSMUSG00000109511/ENSMUSG00000059552/…	28
GO:0016358	dendrite development	43/1686	308/21351	0.000185347	0.00269965	0.00216382	ENSMUSG00000066877/ENSMUSG00000022377/ENSMUSG00000026596/ENSMUSG00000039621/ENSMUSG00000037541/ENSMUSG00000021546/ENSMUSG00000042700/ENSMUSG00000026235/ENSMUSG00000026620/ENSMUSG00000057177/ENSMUSG00000056201/ENSMUSG00000025555/ENSMUSG00000000861/ENSMUSG00000061751/ENSMUSG00000033792/ENSMUSG00000032185/ENSMUSG00000027692/ENSMUSG00000021782/ENSMUSG00000028991/ENSMUSG00000025423/ENSMUSG00000038668/…	43
GO:0009411	response to UV	25/1686	146/21351	0.000187584	0.00272496	0.00218411	ENSMUSG00000041147/ENSMUSG00000026641/ENSMUSG00000030094/ENSMUSG00000040093/ENSMUSG00000037761/ENSMUSG00000003549/ENSMUSG00000038644/ENSMUSG00000030726/ENSMUSG00000030254/ENSMUSG00000031652/ENSMUSG00000030400/ENSMUSG00000070348/ENSMUSG00000023411/ENSMUSG00000055024/ENSMUSG00000059552/ENSMUSG00000045193/ENSMUSG00000005102/ENSMUSG00000024740/ENSMUSG00000033712/ENSMUSG00000028960/ENSMUSG00000036940/…	25
GO:0006418	tRNA aminoacylation for protein translation	11/1686	40/21351	0.00019491	0.0028164	0.0022574	ENSMUSG00000043572/ENSMUSG00000031960/ENSMUSG00000028107/ENSMUSG00000031948/ENSMUSG00000007029/ENSMUSG00000075528/ENSMUSG00000070699/ENSMUSG00000003808/ENSMUSG00000023938/ENSMUSG00000035202/ENSMUSG00000021266	11
GO:0090224	regulation of spindle organization	11/1686	40/21351	0.00019491	0.0028164	0.0022574	ENSMUSG00000068744/ENSMUSG00000018707/ENSMUSG00000039630/ENSMUSG00000066306/ENSMUSG00000027509/ENSMUSG00000028896/ENSMUSG00000031865/ENSMUSG00000109511/ENSMUSG00000022070/ENSMUSG00000031971/ENSMUSG00000002055	11
GO:0031110	regulation of microtubule polymerization or depolymerization	18/1686	90/21351	0.000203915	0.00293874	0.00235546	ENSMUSG00000068744/ENSMUSG00000035299/ENSMUSG00000064302/ENSMUSG00000028059/ENSMUSG00000024277/ENSMUSG00000066306/ENSMUSG00000031865/ENSMUSG00000005871/ENSMUSG00000031787/ENSMUSG00000040549/ENSMUSG00000026842/ENSMUSG00000022897/ENSMUSG00000030774/ENSMUSG00000020135/ENSMUSG00000031161/ENSMUSG00000026933/ENSMUSG00000039298/ENSMUSG00000019261	18
GO:0014741	negative regulation of muscle hypertrophy	10/1686	34/21351	0.000206703	0.00297109	0.00238138	ENSMUSG00000057177/ENSMUSG00000026463/ENSMUSG00000033323/ENSMUSG00000030067/ENSMUSG00000038518/ENSMUSG00000030774/ENSMUSG00000038530/ENSMUSG00000024515/ENSMUSG00000022812/ENSMUSG00000032402	10
GO:0009896	positive regulation of catabolic process	58/1686	456/21351	0.000213048	0.00305425	0.00244804	ENSMUSG00000005506/ENSMUSG00000030816/ENSMUSG00000007670/ENSMUSG00000022607/ENSMUSG00000025261/ENSMUSG00000022433/ENSMUSG00000034218/ENSMUSG00000024182/ENSMUSG00000057177/ENSMUSG00000027540/ENSMUSG00000058301/ENSMUSG00000025571/ENSMUSG00000032501/ENSMUSG00000025034/ENSMUSG00000028893/ENSMUSG00000052707/ENSMUSG00000041560/ENSMUSG00000025162/ENSMUSG00000021559/ENSMUSG00000038894/ENSMUSG00000066037/…	58
GO:0043631	RNA polyadenylation	12/1686	47/21351	0.000218113	0.00311053	0.00249315	ENSMUSG00000030816/ENSMUSG00000023118/ENSMUSG00000034575/ENSMUSG00000034022/ENSMUSG00000075600/ENSMUSG00000041781/ENSMUSG00000053536/ENSMUSG00000029227/ENSMUSG00000022194/ENSMUSG00000054309/ENSMUSG00000046201/ENSMUSG00000027079	12
GO:0090329	regulation of DNA-dependent DNA replication	12/1686	47/21351	0.000218113	0.00311053	0.00249315	ENSMUSG00000039994/ENSMUSG00000035754/ENSMUSG00000033970/ENSMUSG00000041147/ENSMUSG00000030528/ENSMUSG00000002297/ENSMUSG00000046591/ENSMUSG00000039354/ENSMUSG00000025358/ENSMUSG00000024050/ENSMUSG00000020697/ENSMUSG00000019214	12
GO:1903051	negative regulation of proteolysis involved in cellular protein catabolic process	15/1686	68/21351	0.000220507	0.00313648	0.00251395	ENSMUSG00000061436/ENSMUSG00000045409/ENSMUSG00000026235/ENSMUSG00000041560/ENSMUSG00000032481/ENSMUSG00000025231/ENSMUSG00000031652/ENSMUSG00000004937/ENSMUSG00000006676/ENSMUSG00000068663/ENSMUSG00000024219/ENSMUSG00000033075/ENSMUSG00000023944/ENSMUSG00000033712/ENSMUSG00000024392	15
GO:0048863	stem cell differentiation	35/1686	236/21351	0.000223904	0.00317653	0.00254605	ENSMUSG00000028717/ENSMUSG00000015605/ENSMUSG00000056201/ENSMUSG00000061360/ENSMUSG00000021258/ENSMUSG00000000627/ENSMUSG00000039630/ENSMUSG00000009097/ENSMUSG00000024987/ENSMUSG00000035529/ENSMUSG00000024613/ENSMUSG00000030400/ENSMUSG00000026121/ENSMUSG00000019647/ENSMUSG00000025207/ENSMUSG00000024063/ENSMUSG00000004231/ENSMUSG00000042308/ENSMUSG00000028580/ENSMUSG00000041415/ENSMUSG00000029267/…	35
GO:0050000	chromosome localization	17/1686	83/21351	0.000224778	0.00318067	0.00254936	ENSMUSG00000068744/ENSMUSG00000034218/ENSMUSG00000024660/ENSMUSG00000041147/ENSMUSG00000018707/ENSMUSG00000039630/ENSMUSG00000029554/ENSMUSG00000066306/ENSMUSG00000032264/ENSMUSG00000047710/ENSMUSG00000025371/ENSMUSG00000032498/ENSMUSG00000109511/ENSMUSG00000022678/ENSMUSG00000030677/ENSMUSG00000029253/ENSMUSG00000002055	17
GO:0044784	metaphase/anaphase transition of cell cycle	14/1686	61/21351	0.000228052	0.00320441	0.00256839	ENSMUSG00000034218/ENSMUSG00000029466/ENSMUSG00000030649/ENSMUSG00000032435/ENSMUSG00000021287/ENSMUSG00000029554/ENSMUSG00000032264/ENSMUSG00000059586/ENSMUSG00000014355/ENSMUSG00000005871/ENSMUSG00000038542/ENSMUSG00000039298/ENSMUSG00000024542/ENSMUSG00000029516	14
GO:0007019	microtubule depolymerization	13/1686	54/21351	0.000228216	0.00320441	0.00256839	ENSMUSG00000023009/ENSMUSG00000035299/ENSMUSG00000064302/ENSMUSG00000028059/ENSMUSG00000005871/ENSMUSG00000031787/ENSMUSG00000051378/ENSMUSG00000020135/ENSMUSG00000031161/ENSMUSG00000031971/ENSMUSG00000026933/ENSMUSG00000021645/ENSMUSG00000019261	13
GO:2000059	negative regulation of ubiquitin-dependent protein catabolic process	13/1686	54/21351	0.000228216	0.00320441	0.00256839	ENSMUSG00000061436/ENSMUSG00000045409/ENSMUSG00000041560/ENSMUSG00000032481/ENSMUSG00000025231/ENSMUSG00000031652/ENSMUSG00000004937/ENSMUSG00000068663/ENSMUSG00000024219/ENSMUSG00000033075/ENSMUSG00000023944/ENSMUSG00000033712/ENSMUSG00000024392	13
GO:0043954	cellular component maintenance	16/1686	76/21351	0.000244498	0.00342422	0.00274458	ENSMUSG00000026596/ENSMUSG00000037541/ENSMUSG00000056201/ENSMUSG00000041605/ENSMUSG00000041957/ENSMUSG00000057729/ENSMUSG00000007880/ENSMUSG00000030172/ENSMUSG00000067629/ENSMUSG00000040549/ENSMUSG00000002052/ENSMUSG00000039137/ENSMUSG00000048376/ENSMUSG00000005533/ENSMUSG00000037572/ENSMUSG00000032076	16
GO:0007389	pattern specification process	60/1686	479/21351	0.000252668	0.0035164	0.00281846	ENSMUSG00000061436/ENSMUSG00000020918/ENSMUSG00000020888/ENSMUSG00000034218/ENSMUSG00000031734/ENSMUSG00000015605/ENSMUSG00000024182/ENSMUSG00000040836/ENSMUSG00000002028/ENSMUSG00000005917/ENSMUSG00000026556/ENSMUSG00000060798/ENSMUSG00000027985/ENSMUSG00000009097/ENSMUSG00000024987/ENSMUSG00000028677/ENSMUSG00000025231/ENSMUSG00000020692/ENSMUSG00000067199/ENSMUSG00000029381/ENSMUSG00000044702/…	60
GO:0033169	histone H3-K9 demethylation	6/1686	13/21351	0.000253655	0.0035164	0.00281846	ENSMUSG00000041229/ENSMUSG00000033326/ENSMUSG00000038025/ENSMUSG00000038773/ENSMUSG00000024201/ENSMUSG00000036940	6
GO:0034244	negative regulation of transcription elongation from RNA polymerase II promoter	6/1686	13/21351	0.000253655	0.0035164	0.00281846	ENSMUSG00000016253/ENSMUSG00000024182/ENSMUSG00000090083/ENSMUSG00000039630/ENSMUSG00000029111/ENSMUSG00000020752	6
GO:0060213	positive regulation of nuclear-transcribed mRNA poly(A) tail shortening	6/1686	13/21351	0.000253655	0.0035164	0.00281846	ENSMUSG00000025571/ENSMUSG00000052707/ENSMUSG00000020454/ENSMUSG00000036550/ENSMUSG00000047888/ENSMUSG00000036698	6
GO:0044403	biological process involved in symbiotic interaction	51/1686	390/21351	0.000257525	0.00356102	0.00285423	ENSMUSG00000034216/ENSMUSG00000058392/ENSMUSG00000056201/ENSMUSG00000006235/ENSMUSG00000042699/ENSMUSG00000023852/ENSMUSG00000021258/ENSMUSG00000026641/ENSMUSG00000027298/ENSMUSG00000027985/ENSMUSG00000025034/ENSMUSG00000017485/ENSMUSG00000033323/ENSMUSG00000041000/ENSMUSG00000032097/ENSMUSG00000041720/ENSMUSG00000056076/ENSMUSG00000014402/ENSMUSG00000025371/ENSMUSG00000000902/ENSMUSG00000055024/…	51
GO:0001736	establishment of planar polarity	14/1686	62/21351	0.000273422	0.00375285	0.00300798	ENSMUSG00000026596/ENSMUSG00000020888/ENSMUSG00000026556/ENSMUSG00000060798/ENSMUSG00000000881/ENSMUSG00000003233/ENSMUSG00000039801/ENSMUSG00000053046/ENSMUSG00000026842/ENSMUSG00000036862/ENSMUSG00000038402/ENSMUSG00000021464/ENSMUSG00000035390/ENSMUSG00000023473	14
GO:0051148	negative regulation of muscle cell differentiation	14/1686	62/21351	0.000273422	0.00375285	0.00300798	ENSMUSG00000041075/ENSMUSG00000026313/ENSMUSG00000057177/ENSMUSG00000033323/ENSMUSG00000031691/ENSMUSG00000002307/ENSMUSG00000030067/ENSMUSG00000032387/ENSMUSG00000030774/ENSMUSG00000038530/ENSMUSG00000024515/ENSMUSG00000006498/ENSMUSG00000048450/ENSMUSG00000094410	14
GO:0061050	regulation of cell growth involved in cardiac muscle cell development	9/1686	29/21351	0.000273459	0.00375285	0.00300798	ENSMUSG00000057177/ENSMUSG00000033323/ENSMUSG00000028991/ENSMUSG00000030067/ENSMUSG00000032171/ENSMUSG00000055024/ENSMUSG00000030774/ENSMUSG00000038530/ENSMUSG00000019432	9
GO:0006606	protein import into nucleus	27/1686	167/21351	0.00028083	0.00384435	0.00308132	ENSMUSG00000033365/ENSMUSG00000022142/ENSMUSG00000052533/ENSMUSG00000056201/ENSMUSG00000053293/ENSMUSG00000040029/ENSMUSG00000020716/ENSMUSG00000022905/ENSMUSG00000032939/ENSMUSG00000031691/ENSMUSG00000009640/ENSMUSG00000041879/ENSMUSG00000020454/ENSMUSG00000012535/ENSMUSG00000024604/ENSMUSG00000055024/ENSMUSG00000024833/ENSMUSG00000016477/ENSMUSG00000109511/ENSMUSG00000059552/ENSMUSG00000039509/…	27
GO:0030522	intracellular receptor signaling pathway	32/1686	212/21351	0.000295723	0.0040381	0.00323661	ENSMUSG00000034216/ENSMUSG00000042625/ENSMUSG00000003099/ENSMUSG00000032185/ENSMUSG00000039703/ENSMUSG00000009097/ENSMUSG00000041560/ENSMUSG00000041605/ENSMUSG00000024987/ENSMUSG00000024014/ENSMUSG00000025423/ENSMUSG00000002307/ENSMUSG00000028850/ENSMUSG00000007880/ENSMUSG00000036550/ENSMUSG00000024063/ENSMUSG00000055024/ENSMUSG00000047407/ENSMUSG00000028580/ENSMUSG00000042548/ENSMUSG00000018501/…	32
GO:0031503	protein-containing complex localization	37/1686	258/21351	0.000297173	0.00404778	0.00324437	ENSMUSG00000022142/ENSMUSG00000027478/ENSMUSG00000034902/ENSMUSG00000074102/ENSMUSG00000005481/ENSMUSG00000061751/ENSMUSG00000039630/ENSMUSG00000032939/ENSMUSG00000027692/ENSMUSG00000027509/ENSMUSG00000028430/ENSMUSG00000000881/ENSMUSG00000031921/ENSMUSG00000040945/ENSMUSG00000006464/ENSMUSG00000001150/ENSMUSG00000028614/ENSMUSG00000015023/ENSMUSG00000038542/ENSMUSG00000011877/ENSMUSG00000034292/…	37
GO:0021543	pallium development	26/1686	159/21351	0.000300698	0.00408561	0.00327469	ENSMUSG00000005506/ENSMUSG00000015605/ENSMUSG00000021546/ENSMUSG00000032036/ENSMUSG00000063450/ENSMUSG00000020716/ENSMUSG00000038485/ENSMUSG00000027985/ENSMUSG00000084883/ENSMUSG00000006464/ENSMUSG00000018476/ENSMUSG00000022883/ENSMUSG00000041415/ENSMUSG00000026883/ENSMUSG00000051768/ENSMUSG00000022678/ENSMUSG00000028078/ENSMUSG00000026812/ENSMUSG00000023391/ENSMUSG00000037020/ENSMUSG00000005069/…	26
GO:0006305	DNA alkylation	15/1686	70/21351	0.000308791	0.00417479	0.00334618	ENSMUSG00000027478/ENSMUSG00000057177/ENSMUSG00000002028/ENSMUSG00000023110/ENSMUSG00000036893/ENSMUSG00000071646/ENSMUSG00000038214/ENSMUSG00000013787/ENSMUSG00000020661/ENSMUSG00000060098/ENSMUSG00000005698/ENSMUSG00000034832/ENSMUSG00000022812/ENSMUSG00000005566/ENSMUSG00000032187	15
GO:0006306	DNA methylation	15/1686	70/21351	0.000308791	0.00417479	0.00334618	ENSMUSG00000027478/ENSMUSG00000057177/ENSMUSG00000002028/ENSMUSG00000023110/ENSMUSG00000036893/ENSMUSG00000071646/ENSMUSG00000038214/ENSMUSG00000013787/ENSMUSG00000020661/ENSMUSG00000060098/ENSMUSG00000005698/ENSMUSG00000034832/ENSMUSG00000022812/ENSMUSG00000005566/ENSMUSG00000032187	15
GO:0031577	spindle checkpoint	11/1686	42/21351	0.000311669	0.00420331	0.00336903	ENSMUSG00000034218/ENSMUSG00000030649/ENSMUSG00000032435/ENSMUSG00000021287/ENSMUSG00000029554/ENSMUSG00000032264/ENSMUSG00000005871/ENSMUSG00000038542/ENSMUSG00000028718/ENSMUSG00000039298/ENSMUSG00000024542	11
GO:0055017	cardiac muscle tissue growth	20/1686	109/21351	0.000313767	0.00422118	0.00338335	ENSMUSG00000057177/ENSMUSG00000066406/ENSMUSG00000033323/ENSMUSG00000024014/ENSMUSG00000028991/ENSMUSG00000030067/ENSMUSG00000005871/ENSMUSG00000032171/ENSMUSG00000055024/ENSMUSG00000033237/ENSMUSG00000048078/ENSMUSG00000038518/ENSMUSG00000022865/ENSMUSG00000030774/ENSMUSG00000053110/ENSMUSG00000038530/ENSMUSG00000022812/ENSMUSG00000019432/ENSMUSG00000034748/ENSMUSG00000007613	20
GO:0044843	cell cycle G1/S phase transition	31/1686	204/21351	0.000323532	0.00434185	0.00348007	ENSMUSG00000045409/ENSMUSG00000041229/ENSMUSG00000000532/ENSMUSG00000028068/ENSMUSG00000021810/ENSMUSG00000020167/ENSMUSG00000044847/ENSMUSG00000027510/ENSMUSG00000026463/ENSMUSG00000014859/ENSMUSG00000025612/ENSMUSG00000002297/ENSMUSG00000028896/ENSMUSG00000070348/ENSMUSG00000005871/ENSMUSG00000033417/ENSMUSG00000035960/ENSMUSG00000025358/ENSMUSG00000028884/ENSMUSG00000016477/ENSMUSG00000059552/…	31
GO:0007164	establishment of tissue polarity	14/1686	63/21351	0.00032632	0.00436853	0.00350146	ENSMUSG00000026596/ENSMUSG00000020888/ENSMUSG00000026556/ENSMUSG00000060798/ENSMUSG00000000881/ENSMUSG00000003233/ENSMUSG00000039801/ENSMUSG00000053046/ENSMUSG00000026842/ENSMUSG00000036862/ENSMUSG00000038402/ENSMUSG00000021464/ENSMUSG00000035390/ENSMUSG00000023473	14
GO:0050768	negative regulation of neurogenesis	26/1686	160/21351	0.000332581	0.00444147	0.00355992	ENSMUSG00000037169/ENSMUSG00000022607/ENSMUSG00000047139/ENSMUSG00000041740/ENSMUSG00000036030/ENSMUSG00000033326/ENSMUSG00000035413/ENSMUSG00000028059/ENSMUSG00000000861/ENSMUSG00000023026/ENSMUSG00000020716/ENSMUSG00000000627/ENSMUSG00000026121/ENSMUSG00000019647/ENSMUSG00000025207/ENSMUSG00000023411/ENSMUSG00000067629/ENSMUSG00000041415/ENSMUSG00000029512/ENSMUSG00000059552/ENSMUSG00000023391/…	26
GO:0048588	developmental cell growth	38/1686	269/21351	0.000336695	0.00448543	0.00359516	ENSMUSG00000028034/ENSMUSG00000015605/ENSMUSG00000021546/ENSMUSG00000051243/ENSMUSG00000057177/ENSMUSG00000066406/ENSMUSG00000000861/ENSMUSG00000023026/ENSMUSG00000000627/ENSMUSG00000033323/ENSMUSG00000028991/ENSMUSG00000030067/ENSMUSG00000026121/ENSMUSG00000033618/ENSMUSG00000019647/ENSMUSG00000025207/ENSMUSG00000032171/ENSMUSG00000055024/ENSMUSG00000028577/ENSMUSG00000029512/ENSMUSG00000026842/…	38
GO:0051567	histone H3-K9 methylation	10/1686	36/21351	0.00034641	0.00458981	0.00367882	ENSMUSG00000027478/ENSMUSG00000033326/ENSMUSG00000039231/ENSMUSG00000038214/ENSMUSG00000000902/ENSMUSG00000038518/ENSMUSG00000013787/ENSMUSG00000015697/ENSMUSG00000024201/ENSMUSG00000036940	10
GO:0060236	regulation of mitotic spindle organization	10/1686	36/21351	0.00034641	0.00458981	0.00367882	ENSMUSG00000068744/ENSMUSG00000018707/ENSMUSG00000039630/ENSMUSG00000066306/ENSMUSG00000027509/ENSMUSG00000028896/ENSMUSG00000031865/ENSMUSG00000109511/ENSMUSG00000022070/ENSMUSG00000031971	10
GO:0043393	regulation of protein binding	33/1686	223/21351	0.000347051	0.00458981	0.00367882	ENSMUSG00000061436/ENSMUSG00000015599/ENSMUSG00000023118/ENSMUSG00000026596/ENSMUSG00000022433/ENSMUSG00000026313/ENSMUSG00000041936/ENSMUSG00000029345/ENSMUSG00000021546/ENSMUSG00000028906/ENSMUSG00000032185/ENSMUSG00000024969/ENSMUSG00000027985/ENSMUSG00000032020/ENSMUSG00000024855/ENSMUSG00000031511/ENSMUSG00000023411/ENSMUSG00000030000/ENSMUSG00000060216/ENSMUSG00000034674/ENSMUSG00000032171/…	33
GO:0097485	neuron projection guidance	36/1686	251/21351	0.000355281	0.0046873	0.00375696	ENSMUSG00000041936/ENSMUSG00000026235/ENSMUSG00000036030/ENSMUSG00000026556/ENSMUSG00000029755/ENSMUSG00000032318/ENSMUSG00000000627/ENSMUSG00000038970/ENSMUSG00000038146/ENSMUSG00000022995/ENSMUSG00000069601/ENSMUSG00000030067/ENSMUSG00000026121/ENSMUSG00000019647/ENSMUSG00000032796/ENSMUSG00000025207/ENSMUSG00000022883/ENSMUSG00000035671/ENSMUSG00000025478/ENSMUSG00000056486/ENSMUSG00000048402/…	36
GO:0008589	regulation of smoothened signaling pathway	18/1686	94/21351	0.000358397	0.00471702	0.00378078	ENSMUSG00000024118/ENSMUSG00000040836/ENSMUSG00000054008/ENSMUSG00000060798/ENSMUSG00000021782/ENSMUSG00000025231/ENSMUSG00000016763/ENSMUSG00000005514/ENSMUSG00000030555/ENSMUSG00000034292/ENSMUSG00000048402/ENSMUSG00000045039/ENSMUSG00000024169/ENSMUSG00000062590/ENSMUSG00000037466/ENSMUSG00000039476/ENSMUSG00000021318/ENSMUSG00000035451	18
GO:0010611	regulation of cardiac muscle hypertrophy	15/1686	71/21351	0.000363316	0.00476098	0.00381601	ENSMUSG00000022607/ENSMUSG00000057177/ENSMUSG00000026463/ENSMUSG00000033323/ENSMUSG00000028991/ENSMUSG00000030067/ENSMUSG00000032171/ENSMUSG00000055024/ENSMUSG00000038518/ENSMUSG00000030774/ENSMUSG00000038530/ENSMUSG00000024515/ENSMUSG00000022812/ENSMUSG00000019432/ENSMUSG00000032402	15
GO:0072395	signal transduction involved in cell cycle checkpoint	9/1686	30/21351	0.00036348	0.00476098	0.00381601	ENSMUSG00000034218/ENSMUSG00000027510/ENSMUSG00000032264/ENSMUSG00000024735/ENSMUSG00000059552/ENSMUSG00000020235/ENSMUSG00000025507/ENSMUSG00000033102/ENSMUSG00000029863	9
GO:1902017	regulation of cilium assembly	14/1686	64/21351	0.000387737	0.00500225	0.0040094	ENSMUSG00000033904/ENSMUSG00000026790/ENSMUSG00000063450/ENSMUSG00000040860/ENSMUSG00000002486/ENSMUSG00000047388/ENSMUSG00000032782/ENSMUSG00000029104/ENSMUSG00000053110/ENSMUSG00000024169/ENSMUSG00000030397/ENSMUSG00000059248/ENSMUSG00000028458/ENSMUSG00000058230	14
GO:0046785	microtubule polymerization	16/1686	79/21351	0.000388787	0.00500225	0.0040094	ENSMUSG00000068744/ENSMUSG00000064302/ENSMUSG00000066306/ENSMUSG00000025162/ENSMUSG00000031865/ENSMUSG00000005871/ENSMUSG00000040549/ENSMUSG00000027263/ENSMUSG00000026842/ENSMUSG00000022897/ENSMUSG00000022678/ENSMUSG00000030774/ENSMUSG00000051786/ENSMUSG00000026933/ENSMUSG00000039298/ENSMUSG00000024542	16
GO:1904029	regulation of cyclin-dependent protein kinase activity	16/1686	79/21351	0.000388787	0.00500225	0.0040094	ENSMUSG00000068744/ENSMUSG00000070871/ENSMUSG00000015599/ENSMUSG00000025010/ENSMUSG00000029385/ENSMUSG00000024014/ENSMUSG00000030528/ENSMUSG00000070348/ENSMUSG00000005871/ENSMUSG00000029580/ENSMUSG00000028718/ENSMUSG00000023944/ENSMUSG00000030551/ENSMUSG00000039298/ENSMUSG00000031628/ENSMUSG00000027646	16
GO:0003298	physiological muscle hypertrophy	11/1686	43/21351	0.000389227	0.00500225	0.0040094	ENSMUSG00000057177/ENSMUSG00000066406/ENSMUSG00000033323/ENSMUSG00000028991/ENSMUSG00000030067/ENSMUSG00000032171/ENSMUSG00000055024/ENSMUSG00000030774/ENSMUSG00000038530/ENSMUSG00000022812/ENSMUSG00000019432	11
GO:0003301	physiological cardiac muscle hypertrophy	11/1686	43/21351	0.000389227	0.00500225	0.0040094	ENSMUSG00000057177/ENSMUSG00000066406/ENSMUSG00000033323/ENSMUSG00000028991/ENSMUSG00000030067/ENSMUSG00000032171/ENSMUSG00000055024/ENSMUSG00000030774/ENSMUSG00000038530/ENSMUSG00000022812/ENSMUSG00000019432	11
GO:0045880	positive regulation of smoothened signaling pathway	11/1686	43/21351	0.000389227	0.00500225	0.0040094	ENSMUSG00000024118/ENSMUSG00000054008/ENSMUSG00000060798/ENSMUSG00000021782/ENSMUSG00000016763/ENSMUSG00000005514/ENSMUSG00000030555/ENSMUSG00000062590/ENSMUSG00000037466/ENSMUSG00000039476/ENSMUSG00000035451	11
GO:0051985	negative regulation of chromosome segregation	11/1686	43/21351	0.000389227	0.00500225	0.0040094	ENSMUSG00000034218/ENSMUSG00000030649/ENSMUSG00000032435/ENSMUSG00000021287/ENSMUSG00000029554/ENSMUSG00000032264/ENSMUSG00000005871/ENSMUSG00000038542/ENSMUSG00000039298/ENSMUSG00000024542/ENSMUSG00000019214	11
GO:0061049	cell growth involved in cardiac muscle cell development	11/1686	43/21351	0.000389227	0.00500225	0.0040094	ENSMUSG00000057177/ENSMUSG00000066406/ENSMUSG00000033323/ENSMUSG00000028991/ENSMUSG00000030067/ENSMUSG00000032171/ENSMUSG00000055024/ENSMUSG00000030774/ENSMUSG00000038530/ENSMUSG00000022812/ENSMUSG00000019432	11
GO:0044728	DNA methylation or demethylation	17/1686	87/21351	0.000403871	0.00517827	0.00415048	ENSMUSG00000027478/ENSMUSG00000057177/ENSMUSG00000002028/ENSMUSG00000023110/ENSMUSG00000036893/ENSMUSG00000071646/ENSMUSG00000038214/ENSMUSG00000034674/ENSMUSG00000035960/ENSMUSG00000013787/ENSMUSG00000020661/ENSMUSG00000060098/ENSMUSG00000005698/ENSMUSG00000034832/ENSMUSG00000022812/ENSMUSG00000005566/ENSMUSG00000032187	17
GO:0035196	production of miRNAs involved in gene silencing by miRNA	12/1686	50/21351	0.000406199	0.00518378	0.0041549	ENSMUSG00000041530/ENSMUSG00000034610/ENSMUSG00000028580/ENSMUSG00000041415/ENSMUSG00000022390/ENSMUSG00000018501/ENSMUSG00000059552/ENSMUSG00000023051/ENSMUSG00000035027/ENSMUSG00000036698/ENSMUSG00000037364/ENSMUSG00000027951	12
GO:0060964	regulation of gene silencing by miRNA	12/1686	50/21351	0.000406199	0.00518378	0.0041549	ENSMUSG00000042699/ENSMUSG00000025571/ENSMUSG00000032097/ENSMUSG00000020454/ENSMUSG00000047888/ENSMUSG00000028580/ENSMUSG00000018501/ENSMUSG00000059552/ENSMUSG00000035027/ENSMUSG00000036698/ENSMUSG00000022178/ENSMUSG00000045983	12
GO:0007173	epidermal growth factor receptor signaling pathway	19/1686	103/21351	0.000408945	0.00520666	0.00417323	ENSMUSG00000022607/ENSMUSG00000026596/ENSMUSG00000016933/ENSMUSG00000035890/ENSMUSG00000034342/ENSMUSG00000014402/ENSMUSG00000089832/ENSMUSG00000025371/ENSMUSG00000026842/ENSMUSG00000026883/ENSMUSG00000109511/ENSMUSG00000022637/ENSMUSG00000039959/ENSMUSG00000038740/ENSMUSG00000031955/ENSMUSG00000026174/ENSMUSG00000070738/ENSMUSG00000033295/ENSMUSG00000027646	19
GO:1905168	positive regulation of double-strand break repair via homologous recombination	6/1686	14/21351	0.000414269	0.00526218	0.00421774	ENSMUSG00000039994/ENSMUSG00000030528/ENSMUSG00000033237/ENSMUSG00000041346/ENSMUSG00000030346/ENSMUSG00000020381	6
GO:0031331	positive regulation of cellular catabolic process	50/1686	388/21351	0.000415605	0.0052669	0.00422152	ENSMUSG00000005506/ENSMUSG00000030816/ENSMUSG00000007670/ENSMUSG00000022607/ENSMUSG00000022433/ENSMUSG00000034218/ENSMUSG00000024182/ENSMUSG00000057177/ENSMUSG00000027540/ENSMUSG00000058301/ENSMUSG00000025571/ENSMUSG00000032501/ENSMUSG00000025034/ENSMUSG00000028893/ENSMUSG00000052707/ENSMUSG00000041560/ENSMUSG00000025162/ENSMUSG00000021559/ENSMUSG00000038894/ENSMUSG00000066037/ENSMUSG00000004937/…	50
GO:0060996	dendritic spine development	22/1686	128/21351	0.000420603	0.00530298	0.00425044	ENSMUSG00000066877/ENSMUSG00000022377/ENSMUSG00000037541/ENSMUSG00000021546/ENSMUSG00000042700/ENSMUSG00000026235/ENSMUSG00000056201/ENSMUSG00000061751/ENSMUSG00000021782/ENSMUSG00000028991/ENSMUSG00000038668/ENSMUSG00000042688/ENSMUSG00000035863/ENSMUSG00000011877/ENSMUSG00000030774/ENSMUSG00000031161/ENSMUSG00000024533/ENSMUSG00000022957/ENSMUSG00000069729/ENSMUSG00000036882/ENSMUSG00000026782/…	22
GO:0045860	positive regulation of protein kinase activity	55/1686	438/21351	0.000421278	0.00530298	0.00425044	ENSMUSG00000068744/ENSMUSG00000070871/ENSMUSG00000015599/ENSMUSG00000063239/ENSMUSG00000022607/ENSMUSG00000020888/ENSMUSG00000047139/ENSMUSG00000041936/ENSMUSG00000026235/ENSMUSG00000024182/ENSMUSG00000066406/ENSMUSG00000027540/ENSMUSG00000028068/ENSMUSG00000026556/ENSMUSG00000024660/ENSMUSG00000031861/ENSMUSG00000027692/ENSMUSG00000026463/ENSMUSG00000032312/ENSMUSG00000041605/ENSMUSG00000024014/…	55
GO:0031669	cellular response to nutrient levels	29/1686	189/21351	0.000421364	0.00530298	0.00425044	ENSMUSG00000015605/ENSMUSG00000026641/ENSMUSG00000028893/ENSMUSG00000052707/ENSMUSG00000040093/ENSMUSG00000024014/ENSMUSG00000022463/ENSMUSG00000028991/ENSMUSG00000010663/ENSMUSG00000053046/ENSMUSG00000033253/ENSMUSG00000026447/ENSMUSG00000029512/ENSMUSG00000037112/ENSMUSG00000068663/ENSMUSG00000059552/ENSMUSG00000005102/ENSMUSG00000040463/ENSMUSG00000013787/ENSMUSG00000029833/ENSMUSG00000025583/…	29
GO:0007498	mesoderm development	21/1686	120/21351	0.000438826	0.00550477	0.00441218	ENSMUSG00000028717/ENSMUSG00000031734/ENSMUSG00000015605/ENSMUSG00000000532/ENSMUSG00000024182/ENSMUSG00000027985/ENSMUSG00000009097/ENSMUSG00000044702/ENSMUSG00000018476/ENSMUSG00000020250/ENSMUSG00000004231/ENSMUSG00000055320/ENSMUSG00000028649/ENSMUSG00000045039/ENSMUSG00000039509/ENSMUSG00000061393/ENSMUSG00000029104/ENSMUSG00000053110/ENSMUSG00000024515/ENSMUSG00000032402/ENSMUSG00000042812	21
GO:0007094	mitotic spindle assembly checkpoint	10/1686	37/21351	0.00044143	0.00550477	0.00441218	ENSMUSG00000034218/ENSMUSG00000030649/ENSMUSG00000032435/ENSMUSG00000021287/ENSMUSG00000029554/ENSMUSG00000032264/ENSMUSG00000005871/ENSMUSG00000038542/ENSMUSG00000039298/ENSMUSG00000024542	10
GO:0071173	spindle assembly checkpoint	10/1686	37/21351	0.00044143	0.00550477	0.00441218	ENSMUSG00000034218/ENSMUSG00000030649/ENSMUSG00000032435/ENSMUSG00000021287/ENSMUSG00000029554/ENSMUSG00000032264/ENSMUSG00000005871/ENSMUSG00000038542/ENSMUSG00000039298/ENSMUSG00000024542	10
GO:1902229	regulation of intrinsic apoptotic signaling pathway in response to DNA damage	10/1686	37/21351	0.00044143	0.00550477	0.00441218	ENSMUSG00000021546/ENSMUSG00000017550/ENSMUSG00000027660/ENSMUSG00000000552/ENSMUSG00000007659/ENSMUSG00000033712/ENSMUSG00000004934/ENSMUSG00000036940/ENSMUSG00000024824/ENSMUSG00000032369	10
GO:1903322	positive regulation of protein modification by small protein conjugation or removal	23/1686	137/21351	0.000445548	0.00554347	0.00444319	ENSMUSG00000030816/ENSMUSG00000002221/ENSMUSG00000025261/ENSMUSG00000026313/ENSMUSG00000024182/ENSMUSG00000057177/ENSMUSG00000032501/ENSMUSG00000041560/ENSMUSG00000041605/ENSMUSG00000055884/ENSMUSG00000032171/ENSMUSG00000051674/ENSMUSG00000021144/ENSMUSG00000022637/ENSMUSG00000018974/ENSMUSG00000020235/ENSMUSG00000004934/ENSMUSG00000019927/ENSMUSG00000036940/ENSMUSG00000020134/ENSMUSG00000074794/…	23
GO:0120034	positive regulation of plasma membrane bounded cell projection assembly	20/1686	112/21351	0.000453699	0.00563205	0.0045142	ENSMUSG00000033904/ENSMUSG00000026313/ENSMUSG00000015605/ENSMUSG00000041936/ENSMUSG00000056201/ENSMUSG00000033792/ENSMUSG00000028991/ENSMUSG00000040860/ENSMUSG00000005871/ENSMUSG00000047388/ENSMUSG00000035863/ENSMUSG00000041598/ENSMUSG00000023075/ENSMUSG00000029104/ENSMUSG00000030397/ENSMUSG00000026782/ENSMUSG00000007613/ENSMUSG00000059248/ENSMUSG00000029673/ENSMUSG00000058230	20
GO:0031047	gene silencing by RNA	28/1686	181/21351	0.000459055	0.00568562	0.00455713	ENSMUSG00000041530/ENSMUSG00000042699/ENSMUSG00000025571/ENSMUSG00000052707/ENSMUSG00000003135/ENSMUSG00000032097/ENSMUSG00000034610/ENSMUSG00000035632/ENSMUSG00000020721/ENSMUSG00000020454/ENSMUSG00000036550/ENSMUSG00000047888/ENSMUSG00000028580/ENSMUSG00000041415/ENSMUSG00000022390/ENSMUSG00000018501/ENSMUSG00000059552/ENSMUSG00000023051/ENSMUSG00000035027/ENSMUSG00000067150/ENSMUSG00000036698/…	28
GO:0003002	regionalization	49/1686	380/21351	0.000465246	0.00574926	0.00460814	ENSMUSG00000061436/ENSMUSG00000020918/ENSMUSG00000020888/ENSMUSG00000034218/ENSMUSG00000031734/ENSMUSG00000015605/ENSMUSG00000024182/ENSMUSG00000040836/ENSMUSG00000002028/ENSMUSG00000005917/ENSMUSG00000026556/ENSMUSG00000060798/ENSMUSG00000027985/ENSMUSG00000009097/ENSMUSG00000024987/ENSMUSG00000028677/ENSMUSG00000025231/ENSMUSG00000020692/ENSMUSG00000044702/ENSMUSG00000005871/ENSMUSG00000004231/…	49
GO:0035278	miRNA mediated inhibition of translation	8/1686	25/21351	0.000474553	0.00583786	0.00467915	ENSMUSG00000041530/ENSMUSG00000025571/ENSMUSG00000052707/ENSMUSG00000032097/ENSMUSG00000020454/ENSMUSG00000047888/ENSMUSG00000036698/ENSMUSG00000045983	8
GO:1904357	negative regulation of telomere maintenance via telomere lengthening	8/1686	25/21351	0.000474553	0.00583786	0.00467915	ENSMUSG00000039630/ENSMUSG00000031921/ENSMUSG00000017264/ENSMUSG00000039738/ENSMUSG00000024472/ENSMUSG00000041064/ENSMUSG00000031529/ENSMUSG00000027646	8
GO:0036297	interstrand cross-link repair	9/1686	31/21351	0.00047658	0.00584962	0.00468858	ENSMUSG00000021287/ENSMUSG00000003549/ENSMUSG00000025384/ENSMUSG00000055884/ENSMUSG00000027845/ENSMUSG00000033458/ENSMUSG00000030346/ENSMUSG00000032815/ENSMUSG00000039738	9
GO:0051961	negative regulation of nervous system development	26/1686	164/21351	0.000491906	0.00601411	0.00482042	ENSMUSG00000037169/ENSMUSG00000022607/ENSMUSG00000047139/ENSMUSG00000041740/ENSMUSG00000036030/ENSMUSG00000033326/ENSMUSG00000035413/ENSMUSG00000028059/ENSMUSG00000000861/ENSMUSG00000023026/ENSMUSG00000020716/ENSMUSG00000000627/ENSMUSG00000026121/ENSMUSG00000019647/ENSMUSG00000025207/ENSMUSG00000023411/ENSMUSG00000067629/ENSMUSG00000041415/ENSMUSG00000029512/ENSMUSG00000059552/ENSMUSG00000023391/…	26
GO:0022037	metencephalon development	21/1686	121/21351	0.000492184	0.00601411	0.00482042	ENSMUSG00000020918/ENSMUSG00000026596/ENSMUSG00000005917/ENSMUSG00000001151/ENSMUSG00000109336/ENSMUSG00000031960/ENSMUSG00000033792/ENSMUSG00000026121/ENSMUSG00000039801/ENSMUSG00000067889/ENSMUSG00000029512/ENSMUSG00000026842/ENSMUSG00000048402/ENSMUSG00000051768/ENSMUSG00000059552/ENSMUSG00000027079/ENSMUSG00000039137/ENSMUSG00000022568/ENSMUSG00000005533/ENSMUSG00000013236/ENSMUSG00000042605	21
GO:0035107	appendage morphogenesis	27/1686	173/21351	0.000498968	0.00606985	0.00486509	ENSMUSG00000037169/ENSMUSG00000001151/ENSMUSG00000029755/ENSMUSG00000060798/ENSMUSG00000033792/ENSMUSG00000027985/ENSMUSG00000000149/ENSMUSG00000039801/ENSMUSG00000024639/ENSMUSG00000049295/ENSMUSG00000041235/ENSMUSG00000041415/ENSMUSG00000037138/ENSMUSG00000034292/ENSMUSG00000048402/ENSMUSG00000045039/ENSMUSG00000024913/ENSMUSG00000024169/ENSMUSG00000024515/ENSMUSG00000025427/ENSMUSG00000021464/…	27
GO:0035108	limb morphogenesis	27/1686	173/21351	0.000498968	0.00606985	0.00486509	ENSMUSG00000037169/ENSMUSG00000001151/ENSMUSG00000029755/ENSMUSG00000060798/ENSMUSG00000033792/ENSMUSG00000027985/ENSMUSG00000000149/ENSMUSG00000039801/ENSMUSG00000024639/ENSMUSG00000049295/ENSMUSG00000041235/ENSMUSG00000041415/ENSMUSG00000037138/ENSMUSG00000034292/ENSMUSG00000048402/ENSMUSG00000045039/ENSMUSG00000024913/ENSMUSG00000024169/ENSMUSG00000024515/ENSMUSG00000025427/ENSMUSG00000021464/…	27
GO:0017038	protein import	32/1686	219/21351	0.000529991	0.00643292	0.0051561	ENSMUSG00000033365/ENSMUSG00000022142/ENSMUSG00000052533/ENSMUSG00000056201/ENSMUSG00000053293/ENSMUSG00000040029/ENSMUSG00000020716/ENSMUSG00000022905/ENSMUSG00000032939/ENSMUSG00000059208/ENSMUSG00000031691/ENSMUSG00000027674/ENSMUSG00000009640/ENSMUSG00000041879/ENSMUSG00000020454/ENSMUSG00000012535/ENSMUSG00000003438/ENSMUSG00000024604/ENSMUSG00000055024/ENSMUSG00000022437/ENSMUSG00000024833/…	32
GO:0043405	regulation of MAP kinase activity	39/1686	285/21351	0.000538602	0.00652293	0.00522825	ENSMUSG00000063239/ENSMUSG00000055725/ENSMUSG00000020888/ENSMUSG00000047139/ENSMUSG00000026235/ENSMUSG00000024182/ENSMUSG00000066406/ENSMUSG00000027540/ENSMUSG00000028068/ENSMUSG00000026556/ENSMUSG00000037239/ENSMUSG00000021670/ENSMUSG00000020716/ENSMUSG00000032501/ENSMUSG00000031861/ENSMUSG00000027692/ENSMUSG00000032312/ENSMUSG00000041605/ENSMUSG00000031530/ENSMUSG00000025793/ENSMUSG00000038668/…	39
GO:0001764	neuron migration	29/1686	192/21351	0.000548548	0.00655952	0.00525758	ENSMUSG00000009418/ENSMUSG00000022607/ENSMUSG00000022031/ENSMUSG00000015605/ENSMUSG00000026620/ENSMUSG00000001151/ENSMUSG00000032036/ENSMUSG00000028059/ENSMUSG00000024969/ENSMUSG00000017485/ENSMUSG00000059857/ENSMUSG00000040524/ENSMUSG00000019647/ENSMUSG00000006464/ENSMUSG00000028577/ENSMUSG00000026883/ENSMUSG00000022678/ENSMUSG00000031642/ENSMUSG00000037032/ENSMUSG00000056222/ENSMUSG00000035513/…	29
GO:0031848	protection from non-homologous end joining at telomere	5/1686	10/21351	0.000548829	0.00655952	0.00525758	ENSMUSG00000003549/ENSMUSG00000031921/ENSMUSG00000027845/ENSMUSG00000051768/ENSMUSG00000024174	5
GO:0045876	positive regulation of sister chromatid cohesion	5/1686	10/21351	0.000548829	0.00655952	0.00525758	ENSMUSG00000036097/ENSMUSG00000059586/ENSMUSG00000021597/ENSMUSG00000015937/ENSMUSG00000024742	5
GO:0070544	histone H3-K36 demethylation	5/1686	10/21351	0.000548829	0.00655952	0.00525758	ENSMUSG00000041229/ENSMUSG00000033326/ENSMUSG00000029475/ENSMUSG00000024201/ENSMUSG00000030752	5
GO:1902415	regulation of mRNA binding	5/1686	10/21351	0.000548829	0.00655952	0.00525758	ENSMUSG00000032185/ENSMUSG00000016554/ENSMUSG00000025580/ENSMUSG00000045983/ENSMUSG00000015165	5
GO:2000171	negative regulation of dendrite development	5/1686	10/21351	0.000548829	0.00655952	0.00525758	ENSMUSG00000057177/ENSMUSG00000000861/ENSMUSG00000032185/ENSMUSG00000003269/ENSMUSG00000022812	5
GO:0032435	negative regulation of proteasomal ubiquitin-dependent protein catabolic process	10/1686	38/21351	0.000557118	0.00662959	0.00531374	ENSMUSG00000045409/ENSMUSG00000041560/ENSMUSG00000032481/ENSMUSG00000031652/ENSMUSG00000004937/ENSMUSG00000068663/ENSMUSG00000033075/ENSMUSG00000023944/ENSMUSG00000033712/ENSMUSG00000024392	10
GO:1902116	negative regulation of organelle assembly	10/1686	38/21351	0.000557118	0.00662959	0.00531374	ENSMUSG00000033904/ENSMUSG00000020918/ENSMUSG00000028059/ENSMUSG00000002486/ENSMUSG00000013787/ENSMUSG00000053110/ENSMUSG00000024515/ENSMUSG00000039298/ENSMUSG00000020212/ENSMUSG00000028458	10
GO:0014743	regulation of muscle hypertrophy	15/1686	74/21351	0.00057911	0.0068763	0.00551148	ENSMUSG00000022607/ENSMUSG00000057177/ENSMUSG00000026463/ENSMUSG00000033323/ENSMUSG00000028991/ENSMUSG00000030067/ENSMUSG00000032171/ENSMUSG00000055024/ENSMUSG00000038518/ENSMUSG00000030774/ENSMUSG00000038530/ENSMUSG00000024515/ENSMUSG00000022812/ENSMUSG00000019432/ENSMUSG00000032402	15
GO:0018027	peptidyl-lysine dimethylation	7/1686	20/21351	0.000584584	0.00691125	0.0055395	ENSMUSG00000002028/ENSMUSG00000039231/ENSMUSG00000036893/ENSMUSG00000006307/ENSMUSG00000000902/ENSMUSG00000042308/ENSMUSG00000013787	7
GO:0080182	histone H3-K4 trimethylation	7/1686	20/21351	0.000584584	0.00691125	0.0055395	ENSMUSG00000002028/ENSMUSG00000027304/ENSMUSG00000038214/ENSMUSG00000006307/ENSMUSG00000042308/ENSMUSG00000038369/ENSMUSG00000034832	7
GO:0031050	dsRNA processing	12/1686	52/21351	0.000596008	0.00701594	0.00562341	ENSMUSG00000041530/ENSMUSG00000034610/ENSMUSG00000028580/ENSMUSG00000041415/ENSMUSG00000022390/ENSMUSG00000018501/ENSMUSG00000059552/ENSMUSG00000023051/ENSMUSG00000035027/ENSMUSG00000036698/ENSMUSG00000037364/ENSMUSG00000027951	12
GO:0070918	production of small RNA involved in gene silencing by RNA	12/1686	52/21351	0.000596008	0.00701594	0.00562341	ENSMUSG00000041530/ENSMUSG00000034610/ENSMUSG00000028580/ENSMUSG00000041415/ENSMUSG00000022390/ENSMUSG00000018501/ENSMUSG00000059552/ENSMUSG00000023051/ENSMUSG00000035027/ENSMUSG00000036698/ENSMUSG00000037364/ENSMUSG00000027951	12
GO:0051783	regulation of nuclear division	23/1686	140/21351	0.00061009	0.00716626	0.00574389	ENSMUSG00000034218/ENSMUSG00000029466/ENSMUSG00000030649/ENSMUSG00000032435/ENSMUSG00000021287/ENSMUSG00000029554/ENSMUSG00000032264/ENSMUSG00000030733/ENSMUSG00000059586/ENSMUSG00000028896/ENSMUSG00000005871/ENSMUSG00000038542/ENSMUSG00000109511/ENSMUSG00000030346/ENSMUSG00000023809/ENSMUSG00000024913/ENSMUSG00000022070/ENSMUSG00000020235/ENSMUSG00000039298/ENSMUSG00000005533/ENSMUSG00000024542/…	23
GO:0043500	muscle adaptation	21/1686	123/21351	0.00061603	0.00720131	0.00577198	ENSMUSG00000022607/ENSMUSG00000026313/ENSMUSG00000057177/ENSMUSG00000033326/ENSMUSG00000026463/ENSMUSG00000033323/ENSMUSG00000028991/ENSMUSG00000030067/ENSMUSG00000023079/ENSMUSG00000032171/ENSMUSG00000055024/ENSMUSG00000055320/ENSMUSG00000038518/ENSMUSG00000030774/ENSMUSG00000038530/ENSMUSG00000024515/ENSMUSG00000029467/ENSMUSG00000032511/ENSMUSG00000022812/ENSMUSG00000019432/ENSMUSG00000032402	21
GO:0048011	neurotrophin TRK receptor signaling pathway	9/1686	32/21351	0.000617029	0.00720131	0.00577198	ENSMUSG00000038970/ENSMUSG00000029512/ENSMUSG00000068747/ENSMUSG00000031955/ENSMUSG00000059409/ENSMUSG00000033295/ENSMUSG00000031628/ENSMUSG00000020340/ENSMUSG00000027646	9
GO:1901797	negative regulation of signal transduction by p53 class mediator	9/1686	32/21351	0.000617029	0.00720131	0.00577198	ENSMUSG00000016526/ENSMUSG00000022682/ENSMUSG00000041560/ENSMUSG00000017550/ENSMUSG00000000552/ENSMUSG00000022897/ENSMUSG00000038525/ENSMUSG00000023495/ENSMUSG00000036940	9
GO:0016447	somatic recombination of immunoglobulin gene segments	14/1686	67/21351	0.000634418	0.00735408	0.00589443	ENSMUSG00000002221/ENSMUSG00000090083/ENSMUSG00000020167/ENSMUSG00000003549/ENSMUSG00000017550/ENSMUSG00000030067/ENSMUSG00000057406/ENSMUSG00000032498/ENSMUSG00000030060/ENSMUSG00000002052/ENSMUSG00000029003/ENSMUSG00000024287/ENSMUSG00000059851/ENSMUSG00000043909	14
GO:0000423	mitophagy	8/1686	26/21351	0.000638371	0.00735408	0.00589443	ENSMUSG00000025261/ENSMUSG00000038028/ENSMUSG00000029512/ENSMUSG00000068663/ENSMUSG00000059552/ENSMUSG00000031161/ENSMUSG00000038780/ENSMUSG00000040506	8
GO:0035561	regulation of chromatin binding	8/1686	26/21351	0.000638371	0.00735408	0.00589443	ENSMUSG00000023411/ENSMUSG00000034674/ENSMUSG00000021972/ENSMUSG00000028358/ENSMUSG00000002968/ENSMUSG00000030970/ENSMUSG00000036940/ENSMUSG00000029726	8
GO:0040033	negative regulation of translation, ncRNA-mediated	8/1686	26/21351	0.000638371	0.00735408	0.00589443	ENSMUSG00000041530/ENSMUSG00000025571/ENSMUSG00000052707/ENSMUSG00000032097/ENSMUSG00000020454/ENSMUSG00000047888/ENSMUSG00000036698/ENSMUSG00000045983	8
GO:0045974	regulation of translation, ncRNA-mediated	8/1686	26/21351	0.000638371	0.00735408	0.00589443	ENSMUSG00000041530/ENSMUSG00000025571/ENSMUSG00000052707/ENSMUSG00000032097/ENSMUSG00000020454/ENSMUSG00000047888/ENSMUSG00000036698/ENSMUSG00000045983	8
GO:0051570	regulation of histone H3-K9 methylation	8/1686	26/21351	0.000638371	0.00735408	0.00589443	ENSMUSG00000027478/ENSMUSG00000033326/ENSMUSG00000039231/ENSMUSG00000000902/ENSMUSG00000038518/ENSMUSG00000013787/ENSMUSG00000024201/ENSMUSG00000036940	8
GO:0031054	pre-miRNA processing	6/1686	15/21351	0.000644442	0.00735408	0.00589443	ENSMUSG00000041530/ENSMUSG00000034610/ENSMUSG00000041415/ENSMUSG00000023051/ENSMUSG00000036698/ENSMUSG00000027951	6
GO:0032785	negative regulation of DNA-templated transcription, elongation	6/1686	15/21351	0.000644442	0.00735408	0.00589443	ENSMUSG00000016253/ENSMUSG00000024182/ENSMUSG00000090083/ENSMUSG00000039630/ENSMUSG00000029111/ENSMUSG00000020752	6
GO:1901836	regulation of transcription of nucleolar large rRNA by RNA polymerase I	6/1686	15/21351	0.000644442	0.00735408	0.00589443	ENSMUSG00000041560/ENSMUSG00000028991/ENSMUSG00000000902/ENSMUSG00000015937/ENSMUSG00000032187/ENSMUSG00000018433	6
GO:0016579	protein deubiquitination	20/1686	115/21351	0.000644929	0.00735408	0.00589443	ENSMUSG00000020918/ENSMUSG00000090115/ENSMUSG00000024767/ENSMUSG00000032612/ENSMUSG00000042506/ENSMUSG00000045482/ENSMUSG00000041560/ENSMUSG00000056305/ENSMUSG00000031826/ENSMUSG00000038429/ENSMUSG00000042548/ENSMUSG00000006676/ENSMUSG00000032376/ENSMUSG00000028514/ENSMUSG00000021901/ENSMUSG00000018974/ENSMUSG00000047030/ENSMUSG00000059995/ENSMUSG00000053483/ENSMUSG00000041161	20
GO:0043401	steroid hormone mediated signaling pathway	20/1686	115/21351	0.000644929	0.00735408	0.00589443	ENSMUSG00000034216/ENSMUSG00000042625/ENSMUSG00000003099/ENSMUSG00000066406/ENSMUSG00000032185/ENSMUSG00000025423/ENSMUSG00000002307/ENSMUSG00000007880/ENSMUSG00000036550/ENSMUSG00000024063/ENSMUSG00000055024/ENSMUSG00000018501/ENSMUSG00000071054/ENSMUSG00000030774/ENSMUSG00000053110/ENSMUSG00000026174/ENSMUSG00000032187/ENSMUSG00000007817/ENSMUSG00000035451/ENSMUSG00000027646	20
GO:0000082	G1/S transition of mitotic cell cycle	28/1686	185/21351	0.000655168	0.00745527	0.00597554	ENSMUSG00000041229/ENSMUSG00000000532/ENSMUSG00000028068/ENSMUSG00000021810/ENSMUSG00000020167/ENSMUSG00000044847/ENSMUSG00000027510/ENSMUSG00000014859/ENSMUSG00000025612/ENSMUSG00000002297/ENSMUSG00000028896/ENSMUSG00000070348/ENSMUSG00000005871/ENSMUSG00000033417/ENSMUSG00000035960/ENSMUSG00000025358/ENSMUSG00000028884/ENSMUSG00000016477/ENSMUSG00000059552/ENSMUSG00000024002/ENSMUSG00000027641/…	28
GO:0060485	mesenchyme development	39/1686	288/21351	0.000661897	0.00751618	0.00602435	ENSMUSG00000064302/ENSMUSG00000056201/ENSMUSG00000026556/ENSMUSG00000037239/ENSMUSG00000000627/ENSMUSG00000027985/ENSMUSG00000009097/ENSMUSG00000021782/ENSMUSG00000041000/ENSMUSG00000024987/ENSMUSG00000024613/ENSMUSG00000028991/ENSMUSG00000026121/ENSMUSG00000019647/ENSMUSG00000025207/ENSMUSG00000004231/ENSMUSG00000022883/ENSMUSG00000055320/ENSMUSG00000039158/ENSMUSG00000041415/ENSMUSG00000026883/…	39
GO:0007411	axon guidance	35/1686	250/21351	0.000667562	0.00756478	0.00606331	ENSMUSG00000041936/ENSMUSG00000026235/ENSMUSG00000036030/ENSMUSG00000026556/ENSMUSG00000029755/ENSMUSG00000032318/ENSMUSG00000000627/ENSMUSG00000038970/ENSMUSG00000038146/ENSMUSG00000022995/ENSMUSG00000069601/ENSMUSG00000030067/ENSMUSG00000026121/ENSMUSG00000019647/ENSMUSG00000032796/ENSMUSG00000025207/ENSMUSG00000022883/ENSMUSG00000035671/ENSMUSG00000056486/ENSMUSG00000048402/ENSMUSG00000045039/…	35
GO:2000573	positive regulation of DNA biosynthetic process	15/1686	75/21351	0.000671869	0.00759782	0.0060898	ENSMUSG00000014907/ENSMUSG00000034218/ENSMUSG00000033970/ENSMUSG00000026622/ENSMUSG00000060216/ENSMUSG00000021972/ENSMUSG00000041346/ENSMUSG00000001416/ENSMUSG00000023944/ENSMUSG00000022812/ENSMUSG00000019432/ENSMUSG00000031529/ENSMUSG00000014426/ENSMUSG00000019214/ENSMUSG00000027646	15
GO:0045841	negative regulation of mitotic metaphase/anaphase transition	10/1686	39/21351	0.000696789	0.00784714	0.00628963	ENSMUSG00000034218/ENSMUSG00000030649/ENSMUSG00000032435/ENSMUSG00000021287/ENSMUSG00000029554/ENSMUSG00000032264/ENSMUSG00000005871/ENSMUSG00000038542/ENSMUSG00000039298/ENSMUSG00000024542	10
GO:0051154	negative regulation of striated muscle cell differentiation	10/1686	39/21351	0.000696789	0.00784714	0.00628963	ENSMUSG00000041075/ENSMUSG00000026313/ENSMUSG00000057177/ENSMUSG00000033323/ENSMUSG00000002307/ENSMUSG00000030067/ENSMUSG00000030774/ENSMUSG00000038530/ENSMUSG00000024515/ENSMUSG00000048450	10
GO:0051100	negative regulation of binding	26/1686	168/21351	0.000714593	0.00803109	0.00643707	ENSMUSG00000015599/ENSMUSG00000023118/ENSMUSG00000022433/ENSMUSG00000029345/ENSMUSG00000021546/ENSMUSG00000032185/ENSMUSG00000027985/ENSMUSG00000026622/ENSMUSG00000023411/ENSMUSG00000060216/ENSMUSG00000034674/ENSMUSG00000032171/ENSMUSG00000060206/ENSMUSG00000018554/ENSMUSG00000029003/ENSMUSG00000025580/ENSMUSG00000029580/ENSMUSG00000042557/ENSMUSG00000029467/ENSMUSG00000022812/ENSMUSG00000036940/…	26
GO:0006378	mRNA polyadenylation	11/1686	46/21351	0.000724901	0.0081302	0.00651651	ENSMUSG00000030816/ENSMUSG00000023118/ENSMUSG00000034022/ENSMUSG00000075600/ENSMUSG00000041781/ENSMUSG00000053536/ENSMUSG00000029227/ENSMUSG00000022194/ENSMUSG00000054309/ENSMUSG00000046201/ENSMUSG00000027079	11
GO:0044782	cilium organization	46/1686	358/21351	0.000736189	0.00823989	0.00660442	ENSMUSG00000038241/ENSMUSG00000033904/ENSMUSG00000022377/ENSMUSG00000001151/ENSMUSG00000026790/ENSMUSG00000026556/ENSMUSG00000060798/ENSMUSG00000063450/ENSMUSG00000023345/ENSMUSG00000041491/ENSMUSG00000025162/ENSMUSG00000014859/ENSMUSG00000043987/ENSMUSG00000056267/ENSMUSG00000040860/ENSMUSG00000031865/ENSMUSG00000006464/ENSMUSG00000039801/ENSMUSG00000002486/ENSMUSG00000047388/ENSMUSG00000032782/…	46
GO:0097194	execution phase of apoptosis	14/1686	68/21351	0.000741728	0.0082849	0.0066405	ENSMUSG00000042631/ENSMUSG00000047139/ENSMUSG00000067787/ENSMUSG00000071226/ENSMUSG00000022185/ENSMUSG00000040687/ENSMUSG00000041415/ENSMUSG00000059552/ENSMUSG00000007659/ENSMUSG00000026510/ENSMUSG00000029027/ENSMUSG00000032369/ENSMUSG00000031628/ENSMUSG00000063410	14
GO:0048738	cardiac muscle tissue development	36/1686	261/21351	0.000744947	0.00830388	0.00665571	ENSMUSG00000020918/ENSMUSG00000041075/ENSMUSG00000015605/ENSMUSG00000050567/ENSMUSG00000057177/ENSMUSG00000006235/ENSMUSG00000066406/ENSMUSG00000039630/ENSMUSG00000033323/ENSMUSG00000024014/ENSMUSG00000041957/ENSMUSG00000028991/ENSMUSG00000030067/ENSMUSG00000007880/ENSMUSG00000018476/ENSMUSG00000005871/ENSMUSG00000060216/ENSMUSG00000032171/ENSMUSG00000055024/ENSMUSG00000033237/ENSMUSG00000048078/…	36
GO:0030518	intracellular steroid hormone receptor signaling pathway	19/1686	108/21351	0.000752914	0.00837559	0.00671319	ENSMUSG00000034216/ENSMUSG00000042625/ENSMUSG00000003099/ENSMUSG00000032185/ENSMUSG00000025423/ENSMUSG00000002307/ENSMUSG00000007880/ENSMUSG00000036550/ENSMUSG00000024063/ENSMUSG00000055024/ENSMUSG00000018501/ENSMUSG00000071054/ENSMUSG00000030774/ENSMUSG00000053110/ENSMUSG00000026174/ENSMUSG00000032187/ENSMUSG00000007817/ENSMUSG00000035451/ENSMUSG00000027646	19
GO:0022604	regulation of cell morphogenesis	43/1686	329/21351	0.000761375	0.0084525	0.00677484	ENSMUSG00000022607/ENSMUSG00000039621/ENSMUSG00000021546/ENSMUSG00000026235/ENSMUSG00000028906/ENSMUSG00000056201/ENSMUSG00000061136/ENSMUSG00000000861/ENSMUSG00000061751/ENSMUSG00000024969/ENSMUSG00000059857/ENSMUSG00000052298/ENSMUSG00000025423/ENSMUSG00000000149/ENSMUSG00000038668/ENSMUSG00000003233/ENSMUSG00000040945/ENSMUSG00000042446/ENSMUSG00000033618/ENSMUSG00000089945/ENSMUSG00000029381/…	43
GO:0008608	attachment of spindle microtubules to kinetochore	9/1686	33/21351	0.000789564	0.00874766	0.00701141	ENSMUSG00000041147/ENSMUSG00000039630/ENSMUSG00000026622/ENSMUSG00000029554/ENSMUSG00000040945/ENSMUSG00000047710/ENSMUSG00000005871/ENSMUSG00000029253/ENSMUSG00000002055	9
GO:0046599	regulation of centriole replication	7/1686	21/21351	0.000817482	0.00903864	0.00724464	ENSMUSG00000020918/ENSMUSG00000073542/ENSMUSG00000109511/ENSMUSG00000028718/ENSMUSG00000039298/ENSMUSG00000024542/ENSMUSG00000020212	7
GO:0030326	embryonic limb morphogenesis	23/1686	143/21351	0.000825148	0.00906832	0.00726843	ENSMUSG00000037169/ENSMUSG00000029755/ENSMUSG00000060798/ENSMUSG00000027985/ENSMUSG00000000149/ENSMUSG00000039801/ENSMUSG00000024639/ENSMUSG00000041235/ENSMUSG00000041415/ENSMUSG00000037138/ENSMUSG00000034292/ENSMUSG00000048402/ENSMUSG00000045039/ENSMUSG00000024913/ENSMUSG00000024169/ENSMUSG00000024515/ENSMUSG00000021464/ENSMUSG00000027547/ENSMUSG00000032187/ENSMUSG00000048450/ENSMUSG00000039476/…	23
GO:0035113	embryonic appendage morphogenesis	23/1686	143/21351	0.000825148	0.00906832	0.00726843	ENSMUSG00000037169/ENSMUSG00000029755/ENSMUSG00000060798/ENSMUSG00000027985/ENSMUSG00000000149/ENSMUSG00000039801/ENSMUSG00000024639/ENSMUSG00000041235/ENSMUSG00000041415/ENSMUSG00000037138/ENSMUSG00000034292/ENSMUSG00000048402/ENSMUSG00000045039/ENSMUSG00000024913/ENSMUSG00000024169/ENSMUSG00000024515/ENSMUSG00000021464/ENSMUSG00000027547/ENSMUSG00000032187/ENSMUSG00000048450/ENSMUSG00000039476/…	23
GO:0055007	cardiac muscle cell differentiation	23/1686	143/21351	0.000825148	0.00906832	0.00726843	ENSMUSG00000020918/ENSMUSG00000041075/ENSMUSG00000015605/ENSMUSG00000050567/ENSMUSG00000057177/ENSMUSG00000066406/ENSMUSG00000039630/ENSMUSG00000033323/ENSMUSG00000028991/ENSMUSG00000030067/ENSMUSG00000007880/ENSMUSG00000018476/ENSMUSG00000060216/ENSMUSG00000032171/ENSMUSG00000055024/ENSMUSG00000041415/ENSMUSG00000022865/ENSMUSG00000030774/ENSMUSG00000026812/ENSMUSG00000038530/ENSMUSG00000024515/…	23
GO:0048638	regulation of developmental growth	50/1686	400/21351	0.000831483	0.0091196	0.00730953	ENSMUSG00000005506/ENSMUSG00000022607/ENSMUSG00000010066/ENSMUSG00000015605/ENSMUSG00000041936/ENSMUSG00000021546/ENSMUSG00000051243/ENSMUSG00000057177/ENSMUSG00000056201/ENSMUSG00000000861/ENSMUSG00000023026/ENSMUSG00000000627/ENSMUSG00000039231/ENSMUSG00000033323/ENSMUSG00000024014/ENSMUSG00000028991/ENSMUSG00000002307/ENSMUSG00000030067/ENSMUSG00000026121/ENSMUSG00000033618/ENSMUSG00000019647/…	50
GO:0051099	positive regulation of binding	29/1686	197/21351	0.000836245	0.00915345	0.00733666	ENSMUSG00000061436/ENSMUSG00000026596/ENSMUSG00000041936/ENSMUSG00000026235/ENSMUSG00000028906/ENSMUSG00000042699/ENSMUSG00000024855/ENSMUSG00000030400/ENSMUSG00000031511/ENSMUSG00000029145/ENSMUSG00000030000/ENSMUSG00000032171/ENSMUSG00000055024/ENSMUSG00000021972/ENSMUSG00000026842/ENSMUSG00000016554/ENSMUSG00000028358/ENSMUSG00000024002/ENSMUSG00000026930/ENSMUSG00000045983/ENSMUSG00000002968/…	29
GO:0007020	microtubule nucleation	8/1686	27/21351	0.000844904	0.00920078	0.0073746	ENSMUSG00000064302/ENSMUSG00000025162/ENSMUSG00000031865/ENSMUSG00000040549/ENSMUSG00000027263/ENSMUSG00000022678/ENSMUSG00000051786/ENSMUSG00000024542	8
GO:0042059	negative regulation of epidermal growth factor receptor signaling pathway	8/1686	27/21351	0.000844904	0.00920078	0.0073746	ENSMUSG00000035890/ENSMUSG00000034342/ENSMUSG00000014402/ENSMUSG00000025371/ENSMUSG00000026883/ENSMUSG00000109511/ENSMUSG00000022637/ENSMUSG00000033295	8
GO:0060840	artery development	19/1686	109/21351	0.000845623	0.00920078	0.0073746	ENSMUSG00000015605/ENSMUSG00000054008/ENSMUSG00000020716/ENSMUSG00000038146/ENSMUSG00000009097/ENSMUSG00000031540/ENSMUSG00000025231/ENSMUSG00000022414/ENSMUSG00000022883/ENSMUSG00000033237/ENSMUSG00000041235/ENSMUSG00000061393/ENSMUSG00000029710/ENSMUSG00000032187/ENSMUSG00000007817/ENSMUSG00000007613/ENSMUSG00000039476/ENSMUSG00000042812/ENSMUSG00000021318	19
GO:0016441	posttranscriptional gene silencing	25/1686	161/21351	0.000852185	0.00925375	0.00741705	ENSMUSG00000005506/ENSMUSG00000041530/ENSMUSG00000042699/ENSMUSG00000025571/ENSMUSG00000052707/ENSMUSG00000032097/ENSMUSG00000034610/ENSMUSG00000020721/ENSMUSG00000020454/ENSMUSG00000036550/ENSMUSG00000047888/ENSMUSG00000028580/ENSMUSG00000041415/ENSMUSG00000022390/ENSMUSG00000018501/ENSMUSG00000059552/ENSMUSG00000023051/ENSMUSG00000035027/ENSMUSG00000067150/ENSMUSG00000036698/ENSMUSG00000022178/…	25
GO:0033046	negative regulation of sister chromatid segregation	10/1686	40/21351	0.000864082	0.00932731	0.00747601	ENSMUSG00000034218/ENSMUSG00000030649/ENSMUSG00000032435/ENSMUSG00000021287/ENSMUSG00000029554/ENSMUSG00000032264/ENSMUSG00000005871/ENSMUSG00000038542/ENSMUSG00000039298/ENSMUSG00000024542	10
GO:0033048	negative regulation of mitotic sister chromatid segregation	10/1686	40/21351	0.000864082	0.00932731	0.00747601	ENSMUSG00000034218/ENSMUSG00000030649/ENSMUSG00000032435/ENSMUSG00000021287/ENSMUSG00000029554/ENSMUSG00000032264/ENSMUSG00000005871/ENSMUSG00000038542/ENSMUSG00000039298/ENSMUSG00000024542	10
GO:2000816	negative regulation of mitotic sister chromatid separation	10/1686	40/21351	0.000864082	0.00932731	0.00747601	ENSMUSG00000034218/ENSMUSG00000030649/ENSMUSG00000032435/ENSMUSG00000021287/ENSMUSG00000029554/ENSMUSG00000032264/ENSMUSG00000005871/ENSMUSG00000038542/ENSMUSG00000039298/ENSMUSG00000024542	10
GO:0010824	regulation of centrosome duplication	11/1686	47/21351	0.000879752	0.00945907	0.00758162	ENSMUSG00000020918/ENSMUSG00000023345/ENSMUSG00000021287/ENSMUSG00000022503/ENSMUSG00000073542/ENSMUSG00000109511/ENSMUSG00000028718/ENSMUSG00000039298/ENSMUSG00000079553/ENSMUSG00000024542/ENSMUSG00000020212	11
GO:0038202	TORC1 signaling	11/1686	47/21351	0.000879752	0.00945907	0.00758162	ENSMUSG00000034218/ENSMUSG00000016526/ENSMUSG00000015944/ENSMUSG00000024142/ENSMUSG00000028893/ENSMUSG00000028991/ENSMUSG00000033253/ENSMUSG00000004815/ENSMUSG00000068663/ENSMUSG00000037331/ENSMUSG00000025583	11
GO:0071902	positive regulation of protein serine/threonine kinase activity	37/1686	273/21351	0.000882404	0.00946894	0.00758954	ENSMUSG00000068744/ENSMUSG00000070871/ENSMUSG00000063239/ENSMUSG00000020888/ENSMUSG00000047139/ENSMUSG00000026235/ENSMUSG00000024182/ENSMUSG00000066406/ENSMUSG00000027540/ENSMUSG00000028068/ENSMUSG00000026556/ENSMUSG00000024660/ENSMUSG00000031861/ENSMUSG00000027692/ENSMUSG00000026463/ENSMUSG00000032312/ENSMUSG00000041605/ENSMUSG00000024014/ENSMUSG00000038668/ENSMUSG00000003233/ENSMUSG00000022414/…	37
GO:0010389	regulation of G2/M transition of mitotic cell cycle	16/1686	85/21351	0.000905272	0.00969528	0.00777095	ENSMUSG00000045409/ENSMUSG00000034218/ENSMUSG00000041560/ENSMUSG00000030528/ENSMUSG00000032555/ENSMUSG00000040945/ENSMUSG00000046591/ENSMUSG00000070348/ENSMUSG00000028587/ENSMUSG00000042489/ENSMUSG00000025358/ENSMUSG00000025374/ENSMUSG00000020381/ENSMUSG00000024002/ENSMUSG00000042557/ENSMUSG00000035390	16
GO:1901620	regulation of smoothened signaling pathway involved in dorsal/ventral neural tube patterning	5/1686	11/21351	0.000940823	0.0100563	0.00806032	ENSMUSG00000040836/ENSMUSG00000025231/ENSMUSG00000034292/ENSMUSG00000048402/ENSMUSG00000021318	5
GO:0006275	regulation of DNA replication	19/1686	110/21351	0.000947955	0.0101128	0.00810556	ENSMUSG00000042699/ENSMUSG00000039994/ENSMUSG00000035754/ENSMUSG00000033970/ENSMUSG00000041147/ENSMUSG00000030528/ENSMUSG00000017550/ENSMUSG00000036875/ENSMUSG00000002297/ENSMUSG00000046591/ENSMUSG00000039354/ENSMUSG00000025358/ENSMUSG00000048402/ENSMUSG00000059552/ENSMUSG00000013787/ENSMUSG00000024050/ENSMUSG00000020697/ENSMUSG00000030685/ENSMUSG00000019214	19
GO:0000722	telomere maintenance via recombination	6/1686	16/21351	0.000962516	0.0101801	0.00815952	ENSMUSG00000041147/ENSMUSG00000021287/ENSMUSG00000003549/ENSMUSG00000031921/ENSMUSG00000059586/ENSMUSG00000051768	6
GO:0000729	DNA double-strand break processing	6/1686	16/21351	0.000962516	0.0101801	0.00815952	ENSMUSG00000030528/ENSMUSG00000036875/ENSMUSG00000032705/ENSMUSG00000034329/ENSMUSG00000039738/ENSMUSG00000039828	6
GO:0044154	histone H3-K14 acetylation	6/1686	16/21351	0.000962516	0.0101801	0.00815952	ENSMUSG00000020918/ENSMUSG00000002028/ENSMUSG00000001632/ENSMUSG00000024002/ENSMUSG00000029629/ENSMUSG00000022387	6
GO:0072413	signal transduction involved in mitotic cell cycle checkpoint	6/1686	16/21351	0.000962516	0.0101801	0.00815952	ENSMUSG00000034218/ENSMUSG00000027510/ENSMUSG00000032264/ENSMUSG00000059552/ENSMUSG00000025507/ENSMUSG00000029863	6
GO:0006469	negative regulation of protein kinase activity	30/1686	208/21351	0.000963585	0.0101801	0.00815952	ENSMUSG00000055725/ENSMUSG00000027540/ENSMUSG00000034342/ENSMUSG00000037239/ENSMUSG00000021670/ENSMUSG00000020716/ENSMUSG00000032501/ENSMUSG00000032020/ENSMUSG00000031530/ENSMUSG00000005871/ENSMUSG00000014402/ENSMUSG00000025371/ENSMUSG00000024639/ENSMUSG00000013646/ENSMUSG00000015937/ENSMUSG00000026842/ENSMUSG00000026883/ENSMUSG00000109511/ENSMUSG00000024913/ENSMUSG00000029580/ENSMUSG00000022637/…	30
GO:0016073	snRNA metabolic process	9/1686	34/21351	0.000999393	0.0105177	0.00843013	ENSMUSG00000027714/ENSMUSG00000031864/ENSMUSG00000029547/ENSMUSG00000017264/ENSMUSG00000071652/ENSMUSG00000037461/ENSMUSG00000021975/ENSMUSG00000039356/ENSMUSG00000029726	9
GO:0032508	DNA duplex unwinding	9/1686	34/21351	0.000999393	0.0105177	0.00843013	ENSMUSG00000038685/ENSMUSG00000042699/ENSMUSG00000030528/ENSMUSG00000030400/ENSMUSG00000025209/ENSMUSG00000020752/ENSMUSG00000029730/ENSMUSG00000033762/ENSMUSG00000041064	9
GO:0060419	heart growth	20/1686	119/21351	0.00100547	0.0105613	0.00846511	ENSMUSG00000057177/ENSMUSG00000066406/ENSMUSG00000033323/ENSMUSG00000024014/ENSMUSG00000028991/ENSMUSG00000030067/ENSMUSG00000005871/ENSMUSG00000032171/ENSMUSG00000055024/ENSMUSG00000033237/ENSMUSG00000048078/ENSMUSG00000038518/ENSMUSG00000022865/ENSMUSG00000030774/ENSMUSG00000053110/ENSMUSG00000038530/ENSMUSG00000022812/ENSMUSG00000019432/ENSMUSG00000034748/ENSMUSG00000007613	20
GO:0050821	protein stabilization	27/1686	181/21351	0.00101318	0.0106218	0.00851358	ENSMUSG00000045409/ENSMUSG00000026235/ENSMUSG00000020167/ENSMUSG00000041560/ENSMUSG00000024014/ENSMUSG00000051238/ENSMUSG00000003233/ENSMUSG00000041879/ENSMUSG00000022827/ENSMUSG00000032171/ENSMUSG00000055024/ENSMUSG00000024639/ENSMUSG00000017376/ENSMUSG00000037316/ENSMUSG00000006676/ENSMUSG00000059552/ENSMUSG00000001416/ENSMUSG00000039959/ENSMUSG00000024050/ENSMUSG00000026812/ENSMUSG00000037032/…	27
GO:0030071	regulation of mitotic metaphase/anaphase transition	12/1686	55/21351	0.00101635	0.0106347	0.00852391	ENSMUSG00000034218/ENSMUSG00000029466/ENSMUSG00000030649/ENSMUSG00000032435/ENSMUSG00000021287/ENSMUSG00000029554/ENSMUSG00000032264/ENSMUSG00000059586/ENSMUSG00000005871/ENSMUSG00000038542/ENSMUSG00000039298/ENSMUSG00000024542	12
GO:0033143	regulation of intracellular steroid hormone receptor signaling pathway	15/1686	78/21351	0.00102935	0.0107296	0.00859998	ENSMUSG00000034216/ENSMUSG00000042625/ENSMUSG00000003099/ENSMUSG00000032185/ENSMUSG00000025423/ENSMUSG00000036550/ENSMUSG00000024063/ENSMUSG00000055024/ENSMUSG00000018501/ENSMUSG00000030774/ENSMUSG00000053110/ENSMUSG00000026174/ENSMUSG00000032187/ENSMUSG00000035451/ENSMUSG00000027646	15
GO:0072332	intrinsic apoptotic signaling pathway by p53 class mediator	15/1686	78/21351	0.00102935	0.0107296	0.00859998	ENSMUSG00000061436/ENSMUSG00000021546/ENSMUSG00000041147/ENSMUSG00000022682/ENSMUSG00000017550/ENSMUSG00000055024/ENSMUSG00000000552/ENSMUSG00000030609/ENSMUSG00000059552/ENSMUSG00000038525/ENSMUSG00000040463/ENSMUSG00000026510/ENSMUSG00000036940/ENSMUSG00000048450/ENSMUSG00000024392	15
GO:0010972	negative regulation of G2/M transition of mitotic cell cycle	11/1686	48/21351	0.00106099	0.0109961	0.00881356	ENSMUSG00000045409/ENSMUSG00000034218/ENSMUSG00000041560/ENSMUSG00000030528/ENSMUSG00000032555/ENSMUSG00000046591/ENSMUSG00000028587/ENSMUSG00000042489/ENSMUSG00000025374/ENSMUSG00000020381/ENSMUSG00000035390	11
GO:0051972	regulation of telomerase activity	11/1686	48/21351	0.00106099	0.0109961	0.00881356	ENSMUSG00000014907/ENSMUSG00000026622/ENSMUSG00000021972/ENSMUSG00000041346/ENSMUSG00000059552/ENSMUSG00000023944/ENSMUSG00000041064/ENSMUSG00000031529/ENSMUSG00000014426/ENSMUSG00000024174/ENSMUSG00000027646	11
GO:0038179	neurotrophin signaling pathway	10/1686	41/21351	0.00106297	0.0109961	0.00881356	ENSMUSG00000038970/ENSMUSG00000029512/ENSMUSG00000068747/ENSMUSG00000031955/ENSMUSG00000059409/ENSMUSG00000033295/ENSMUSG00000031628/ENSMUSG00000039844/ENSMUSG00000020340/ENSMUSG00000027646	10
GO:1902100	negative regulation of metaphase/anaphase transition of cell cycle	10/1686	41/21351	0.00106297	0.0109961	0.00881356	ENSMUSG00000034218/ENSMUSG00000030649/ENSMUSG00000032435/ENSMUSG00000021287/ENSMUSG00000029554/ENSMUSG00000032264/ENSMUSG00000005871/ENSMUSG00000038542/ENSMUSG00000039298/ENSMUSG00000024542	10
GO:0072401	signal transduction involved in DNA integrity checkpoint	8/1686	28/21351	0.00110178	0.0113368	0.00908669	ENSMUSG00000034218/ENSMUSG00000027510/ENSMUSG00000024735/ENSMUSG00000059552/ENSMUSG00000020235/ENSMUSG00000025507/ENSMUSG00000033102/ENSMUSG00000029863	8
GO:0072422	signal transduction involved in DNA damage checkpoint	8/1686	28/21351	0.00110178	0.0113368	0.00908669	ENSMUSG00000034218/ENSMUSG00000027510/ENSMUSG00000024735/ENSMUSG00000059552/ENSMUSG00000020235/ENSMUSG00000025507/ENSMUSG00000033102/ENSMUSG00000029863	8
GO:0061136	regulation of proteasomal protein catabolic process	27/1686	182/21351	0.00110214	0.0113368	0.00908669	ENSMUSG00000030816/ENSMUSG00000045409/ENSMUSG00000022433/ENSMUSG00000024182/ENSMUSG00000057177/ENSMUSG00000032501/ENSMUSG00000041560/ENSMUSG00000025162/ENSMUSG00000032481/ENSMUSG00000031652/ENSMUSG00000000149/ENSMUSG00000004937/ENSMUSG00000038429/ENSMUSG00000021567/ENSMUSG00000008604/ENSMUSG00000026883/ENSMUSG00000006676/ENSMUSG00000068663/ENSMUSG00000033075/ENSMUSG00000020235/ENSMUSG00000038402/…	27
GO:0003300	cardiac muscle hypertrophy	18/1686	103/21351	0.00110956	0.0113915	0.00913047	ENSMUSG00000022607/ENSMUSG00000057177/ENSMUSG00000066406/ENSMUSG00000033326/ENSMUSG00000026463/ENSMUSG00000033323/ENSMUSG00000028991/ENSMUSG00000030067/ENSMUSG00000032171/ENSMUSG00000055024/ENSMUSG00000038518/ENSMUSG00000030774/ENSMUSG00000038530/ENSMUSG00000024515/ENSMUSG00000029467/ENSMUSG00000022812/ENSMUSG00000019432/ENSMUSG00000032402	18
GO:0035194	post-transcriptional gene silencing by RNA	24/1686	155/21351	0.00111435	0.0113915	0.00913047	ENSMUSG00000041530/ENSMUSG00000042699/ENSMUSG00000025571/ENSMUSG00000052707/ENSMUSG00000032097/ENSMUSG00000034610/ENSMUSG00000020721/ENSMUSG00000020454/ENSMUSG00000036550/ENSMUSG00000047888/ENSMUSG00000028580/ENSMUSG00000041415/ENSMUSG00000022390/ENSMUSG00000018501/ENSMUSG00000059552/ENSMUSG00000023051/ENSMUSG00000035027/ENSMUSG00000067150/ENSMUSG00000036698/ENSMUSG00000022178/ENSMUSG00000037364/…	24
GO:0030178	negative regulation of Wnt signaling pathway	25/1686	164/21351	0.00111724	0.0113915	0.00913047	ENSMUSG00000001964/ENSMUSG00000022433/ENSMUSG00000024182/ENSMUSG00000057177/ENSMUSG00000018583/ENSMUSG00000024642/ENSMUSG00000071847/ENSMUSG00000070643/ENSMUSG00000032280/ENSMUSG00000033767/ENSMUSG00000023411/ENSMUSG00000005871/ENSMUSG00000053754/ENSMUSG00000021567/ENSMUSG00000017376/ENSMUSG00000008305/ENSMUSG00000026883/ENSMUSG00000020135/ENSMUSG00000029003/ENSMUSG00000000142/ENSMUSG00000022812/…	25
GO:0006353	DNA-templated transcription, termination	7/1686	22/21351	0.00111787	0.0113915	0.00913047	ENSMUSG00000042699/ENSMUSG00000023110/ENSMUSG00000033222/ENSMUSG00000043535/ENSMUSG00000005198/ENSMUSG00000046201/ENSMUSG00000022983	7
GO:0034063	stress granule assembly	7/1686	22/21351	0.00111787	0.0113915	0.00913047	ENSMUSG00000018583/ENSMUSG00000018707/ENSMUSG00000032097/ENSMUSG00000045193/ENSMUSG00000040225/ENSMUSG00000032637/ENSMUSG00000042605	7
GO:0048562	embryonic organ morphogenesis	42/1686	326/21351	0.00115843	0.0117751	0.009438	ENSMUSG00000061436/ENSMUSG00000037169/ENSMUSG00000028631/ENSMUSG00000020888/ENSMUSG00000015605/ENSMUSG00000024182/ENSMUSG00000009681/ENSMUSG00000005917/ENSMUSG00000026556/ENSMUSG00000029755/ENSMUSG00000054008/ENSMUSG00000009097/ENSMUSG00000025231/ENSMUSG00000040675/ENSMUSG00000007880/ENSMUSG00000003233/ENSMUSG00000004231/ENSMUSG00000055320/ENSMUSG00000018537/ENSMUSG00000029475/ENSMUSG00000041235/…	42
GO:0042733	embryonic digit morphogenesis	14/1686	71/21351	0.00115984	0.0117751	0.009438	ENSMUSG00000037169/ENSMUSG00000060798/ENSMUSG00000000149/ENSMUSG00000039801/ENSMUSG00000024639/ENSMUSG00000034292/ENSMUSG00000048402/ENSMUSG00000024913/ENSMUSG00000024169/ENSMUSG00000024515/ENSMUSG00000021464/ENSMUSG00000048450/ENSMUSG00000027381/ENSMUSG00000021318	14
GO:0048640	negative regulation of developmental growth	21/1686	129/21351	0.00116248	0.0117801	0.00944195	ENSMUSG00000022607/ENSMUSG00000057177/ENSMUSG00000056201/ENSMUSG00000000861/ENSMUSG00000023026/ENSMUSG00000000627/ENSMUSG00000033323/ENSMUSG00000030067/ENSMUSG00000026121/ENSMUSG00000019647/ENSMUSG00000025207/ENSMUSG00000005871/ENSMUSG00000029512/ENSMUSG00000038518/ENSMUSG00000022865/ENSMUSG00000030774/ENSMUSG00000062115/ENSMUSG00000038530/ENSMUSG00000022812/ENSMUSG00000013236/ENSMUSG00000042605	21
GO:0038127	ERBB signaling pathway	19/1686	112/21351	0.00118472	0.0119832	0.00960476	ENSMUSG00000022607/ENSMUSG00000026596/ENSMUSG00000016933/ENSMUSG00000035890/ENSMUSG00000034342/ENSMUSG00000014402/ENSMUSG00000089832/ENSMUSG00000025371/ENSMUSG00000026842/ENSMUSG00000026883/ENSMUSG00000109511/ENSMUSG00000022637/ENSMUSG00000039959/ENSMUSG00000038740/ENSMUSG00000031955/ENSMUSG00000026174/ENSMUSG00000070738/ENSMUSG00000033295/ENSMUSG00000027646	19
GO:0006413	translational initiation	18/1686	104/21351	0.00124469	0.0125434	0.0100538	ENSMUSG00000066877/ENSMUSG00000052928/ENSMUSG00000003235/ENSMUSG00000042426/ENSMUSG00000029145/ENSMUSG00000056076/ENSMUSG00000020091/ENSMUSG00000029613/ENSMUSG00000024841/ENSMUSG00000016554/ENSMUSG00000005102/ENSMUSG00000038848/ENSMUSG00000036698/ENSMUSG00000035150/ENSMUSG00000037331/ENSMUSG00000045983/ENSMUSG00000038762/ENSMUSG00000028760	18
GO:0055006	cardiac cell development	18/1686	104/21351	0.00124469	0.0125434	0.0100538	ENSMUSG00000015605/ENSMUSG00000050567/ENSMUSG00000057177/ENSMUSG00000066406/ENSMUSG00000039630/ENSMUSG00000042323/ENSMUSG00000033323/ENSMUSG00000028991/ENSMUSG00000030067/ENSMUSG00000032171/ENSMUSG00000055024/ENSMUSG00000041415/ENSMUSG00000022865/ENSMUSG00000030774/ENSMUSG00000038530/ENSMUSG00000024515/ENSMUSG00000022812/ENSMUSG00000019432	18
GO:0010721	negative regulation of cell development	29/1686	202/21351	0.00124786	0.0125521	0.0100607	ENSMUSG00000037169/ENSMUSG00000022607/ENSMUSG00000047139/ENSMUSG00000041740/ENSMUSG00000036030/ENSMUSG00000033326/ENSMUSG00000035413/ENSMUSG00000028059/ENSMUSG00000000861/ENSMUSG00000023026/ENSMUSG00000020716/ENSMUSG00000000627/ENSMUSG00000040945/ENSMUSG00000026121/ENSMUSG00000019647/ENSMUSG00000025207/ENSMUSG00000023411/ENSMUSG00000067629/ENSMUSG00000041415/ENSMUSG00000029512/ENSMUSG00000059552/…	29
GO:0006356	regulation of transcription by RNA polymerase I	9/1686	35/21351	0.0012522	0.0125726	0.0100772	ENSMUSG00000041229/ENSMUSG00000029641/ENSMUSG00000041560/ENSMUSG00000050244/ENSMUSG00000028991/ENSMUSG00000000902/ENSMUSG00000015937/ENSMUSG00000032187/ENSMUSG00000018433	9
GO:0042692	muscle cell differentiation	50/1686	408/21351	0.00128355	0.012859	0.0103067	ENSMUSG00000020918/ENSMUSG00000041075/ENSMUSG00000010066/ENSMUSG00000026313/ENSMUSG00000015605/ENSMUSG00000050567/ENSMUSG00000057177/ENSMUSG00000066406/ENSMUSG00000026556/ENSMUSG00000016559/ENSMUSG00000039630/ENSMUSG00000002409/ENSMUSG00000042323/ENSMUSG00000009097/ENSMUSG00000027510/ENSMUSG00000033323/ENSMUSG00000031691/ENSMUSG00000028991/ENSMUSG00000022702/ENSMUSG00000002307/ENSMUSG00000030067/…	50
GO:0090090	negative regulation of canonical Wnt signaling pathway	21/1686	130/21351	0.00128543	0.012859	0.0103067	ENSMUSG00000001964/ENSMUSG00000024182/ENSMUSG00000057177/ENSMUSG00000018583/ENSMUSG00000024642/ENSMUSG00000070643/ENSMUSG00000032280/ENSMUSG00000033767/ENSMUSG00000005871/ENSMUSG00000053754/ENSMUSG00000021567/ENSMUSG00000008305/ENSMUSG00000026883/ENSMUSG00000020135/ENSMUSG00000029003/ENSMUSG00000000142/ENSMUSG00000022812/ENSMUSG00000021464/ENSMUSG00000022999/ENSMUSG00000039844/ENSMUSG00000021318	21
GO:1905819	negative regulation of chromosome separation	10/1686	42/21351	0.00129775	0.0129585	0.0103865	ENSMUSG00000034218/ENSMUSG00000030649/ENSMUSG00000032435/ENSMUSG00000021287/ENSMUSG00000029554/ENSMUSG00000032264/ENSMUSG00000005871/ENSMUSG00000038542/ENSMUSG00000039298/ENSMUSG00000024542	10
GO:0003007	heart morphogenesis	37/1686	279/21351	0.00131522	0.013109	0.0105071	ENSMUSG00000020888/ENSMUSG00000015605/ENSMUSG00000057177/ENSMUSG00000006235/ENSMUSG00000026556/ENSMUSG00000042323/ENSMUSG00000009097/ENSMUSG00000024014/ENSMUSG00000031540/ENSMUSG00000041957/ENSMUSG00000025231/ENSMUSG00000028991/ENSMUSG00000003233/ENSMUSG00000022414/ENSMUSG00000057406/ENSMUSG00000022883/ENSMUSG00000055320/ENSMUSG00000033237/ENSMUSG00000041235/ENSMUSG00000041415/ENSMUSG00000042548/…	37
GO:0055021	regulation of cardiac muscle tissue growth	15/1686	80/21351	0.00134762	0.0134074	0.0107463	ENSMUSG00000057177/ENSMUSG00000033323/ENSMUSG00000024014/ENSMUSG00000028991/ENSMUSG00000030067/ENSMUSG00000005871/ENSMUSG00000032171/ENSMUSG00000055024/ENSMUSG00000038518/ENSMUSG00000022865/ENSMUSG00000030774/ENSMUSG00000053110/ENSMUSG00000038530/ENSMUSG00000019432/ENSMUSG00000007613	15
GO:0097193	intrinsic apoptotic signaling pathway	39/1686	299/21351	0.00135402	0.0134466	0.0107777	ENSMUSG00000066877/ENSMUSG00000021868/ENSMUSG00000061436/ENSMUSG00000034218/ENSMUSG00000051413/ENSMUSG00000021546/ENSMUSG00000027540/ENSMUSG00000096458/ENSMUSG00000041147/ENSMUSG00000022682/ENSMUSG00000017550/ENSMUSG00000023411/ENSMUSG00000027660/ENSMUSG00000055024/ENSMUSG00000053046/ENSMUSG00000000552/ENSMUSG00000032498/ENSMUSG00000026883/ENSMUSG00000030609/ENSMUSG00000022194/ENSMUSG00000059552/…	39
GO:0051495	positive regulation of cytoskeleton organization	31/1686	222/21351	0.00136921	0.0135728	0.0108789	ENSMUSG00000066877/ENSMUSG00000068744/ENSMUSG00000056201/ENSMUSG00000018707/ENSMUSG00000024142/ENSMUSG00000066306/ENSMUSG00000037736/ENSMUSG00000040964/ENSMUSG00000028991/ENSMUSG00000041734/ENSMUSG00000038668/ENSMUSG00000031865/ENSMUSG00000036377/ENSMUSG00000005871/ENSMUSG00000055024/ENSMUSG00000031787/ENSMUSG00000040549/ENSMUSG00000041598/ENSMUSG00000026842/ENSMUSG00000109511/ENSMUSG00000037316/…	31
GO:0033151	V(D)J recombination	6/1686	17/21351	0.00138874	0.0136672	0.0109545	ENSMUSG00000034218/ENSMUSG00000020167/ENSMUSG00000027985/ENSMUSG00000061311/ENSMUSG00000030067/ENSMUSG00000048251	6
GO:0036124	histone H3-K9 trimethylation	6/1686	17/21351	0.00138874	0.0136672	0.0109545	ENSMUSG00000033326/ENSMUSG00000039231/ENSMUSG00000038214/ENSMUSG00000000902/ENSMUSG00000015697/ENSMUSG00000024201	6
GO:0043968	histone H2A acetylation	6/1686	17/21351	0.00138874	0.0136672	0.0109545	ENSMUSG00000029505/ENSMUSG00000045482/ENSMUSG00000009640/ENSMUSG00000003778/ENSMUSG00000027671/ENSMUSG00000024764	6
GO:2000001	regulation of DNA damage checkpoint	6/1686	17/21351	0.00138874	0.0136672	0.0109545	ENSMUSG00000039220/ENSMUSG00000028884/ENSMUSG00000024287/ENSMUSG00000033712/ENSMUSG00000019432/ENSMUSG00000034274	6
GO:0000381	regulation of alternative mRNA splicing, via spliceosome	12/1686	57/21351	0.00141491	0.0138736	0.01112	ENSMUSG00000018765/ENSMUSG00000005506/ENSMUSG00000074102/ENSMUSG00000039630/ENSMUSG00000034681/ENSMUSG00000002524/ENSMUSG00000022897/ENSMUSG00000043962/ENSMUSG00000031134/ENSMUSG00000006498/ENSMUSG00000015165/ENSMUSG00000038374	12
GO:1901185	negative regulation of ERBB signaling pathway	8/1686	29/21351	0.00141734	0.0138736	0.01112	ENSMUSG00000035890/ENSMUSG00000034342/ENSMUSG00000014402/ENSMUSG00000025371/ENSMUSG00000026883/ENSMUSG00000109511/ENSMUSG00000022637/ENSMUSG00000033295	8
GO:1904031	positive regulation of cyclin-dependent protein kinase activity	8/1686	29/21351	0.00141734	0.0138736	0.01112	ENSMUSG00000068744/ENSMUSG00000070871/ENSMUSG00000015599/ENSMUSG00000024014/ENSMUSG00000070348/ENSMUSG00000028718/ENSMUSG00000023944/ENSMUSG00000027646	8
GO:0016311	dephosphorylation	47/1686	380/21351	0.00145848	0.0142315	0.0114068	ENSMUSG00000062127/ENSMUSG00000007564/ENSMUSG00000047205/ENSMUSG00000023118/ENSMUSG00000039210/ENSMUSG00000003099/ENSMUSG00000058392/ENSMUSG00000027540/ENSMUSG00000021051/ENSMUSG00000025555/ENSMUSG00000033819/ENSMUSG00000027651/ENSMUSG00000032020/ENSMUSG00000033323/ENSMUSG00000042502/ENSMUSG00000042121/ENSMUSG00000000881/ENSMUSG00000031530/ENSMUSG00000020271/ENSMUSG00000039431/ENSMUSG00000003438/…	47
GO:0007224	smoothened signaling pathway	24/1686	158/21351	0.00145911	0.0142315	0.0114068	ENSMUSG00000024118/ENSMUSG00000061436/ENSMUSG00000040836/ENSMUSG00000054008/ENSMUSG00000060798/ENSMUSG00000021782/ENSMUSG00000025231/ENSMUSG00000016763/ENSMUSG00000005514/ENSMUSG00000030555/ENSMUSG00000034292/ENSMUSG00000048402/ENSMUSG00000045039/ENSMUSG00000028718/ENSMUSG00000024169/ENSMUSG00000034601/ENSMUSG00000021464/ENSMUSG00000062590/ENSMUSG00000035187/ENSMUSG00000037466/ENSMUSG00000039476/…	24
GO:0031398	positive regulation of protein ubiquitination	19/1686	114/21351	0.00147013	0.0143134	0.0114725	ENSMUSG00000030816/ENSMUSG00000002221/ENSMUSG00000025261/ENSMUSG00000024182/ENSMUSG00000057177/ENSMUSG00000032501/ENSMUSG00000041605/ENSMUSG00000055884/ENSMUSG00000032171/ENSMUSG00000051674/ENSMUSG00000021144/ENSMUSG00000022637/ENSMUSG00000020235/ENSMUSG00000019927/ENSMUSG00000036940/ENSMUSG00000020134/ENSMUSG00000074794/ENSMUSG00000032217/ENSMUSG00000033102	19
GO:0010826	negative regulation of centrosome duplication	5/1686	12/21351	0.00150829	0.014581	0.011687	ENSMUSG00000020918/ENSMUSG00000022503/ENSMUSG00000039298/ENSMUSG00000079553/ENSMUSG00000020212	5
GO:0034088	maintenance of mitotic sister chromatid cohesion	5/1686	12/21351	0.00150829	0.014581	0.011687	ENSMUSG00000036097/ENSMUSG00000059586/ENSMUSG00000021597/ENSMUSG00000015937/ENSMUSG00000031529	5
GO:0046606	negative regulation of centrosome cycle	5/1686	12/21351	0.00150829	0.014581	0.011687	ENSMUSG00000020918/ENSMUSG00000022503/ENSMUSG00000039298/ENSMUSG00000079553/ENSMUSG00000020212	5
GO:1905214	regulation of RNA binding	5/1686	12/21351	0.00150829	0.014581	0.011687	ENSMUSG00000032185/ENSMUSG00000016554/ENSMUSG00000025580/ENSMUSG00000045983/ENSMUSG00000015165	5
GO:0030520	intracellular estrogen receptor signaling pathway	11/1686	50/21351	0.0015161	0.0146048	0.0117061	ENSMUSG00000034216/ENSMUSG00000032185/ENSMUSG00000007880/ENSMUSG00000036550/ENSMUSG00000024063/ENSMUSG00000071054/ENSMUSG00000030774/ENSMUSG00000053110/ENSMUSG00000026174/ENSMUSG00000035451/ENSMUSG00000027646	11
GO:1901799	negative regulation of proteasomal protein catabolic process	11/1686	50/21351	0.0015161	0.0146048	0.0117061	ENSMUSG00000045409/ENSMUSG00000041560/ENSMUSG00000032481/ENSMUSG00000031652/ENSMUSG00000004937/ENSMUSG00000006676/ENSMUSG00000068663/ENSMUSG00000033075/ENSMUSG00000023944/ENSMUSG00000033712/ENSMUSG00000024392	11
GO:0009952	anterior/posterior pattern specification	32/1686	233/21351	0.00152524	0.014667	0.0117559	ENSMUSG00000061436/ENSMUSG00000020918/ENSMUSG00000034218/ENSMUSG00000015605/ENSMUSG00000002028/ENSMUSG00000005917/ENSMUSG00000026556/ENSMUSG00000027985/ENSMUSG00000009097/ENSMUSG00000024987/ENSMUSG00000020692/ENSMUSG00000044702/ENSMUSG00000005871/ENSMUSG00000055024/ENSMUSG00000018537/ENSMUSG00000029475/ENSMUSG00000048402/ENSMUSG00000059552/ENSMUSG00000024913/ENSMUSG00000061393/ENSMUSG00000029104/…	32
GO:0048511	rhythmic process	39/1686	301/21351	0.00153221	0.0147081	0.0117888	ENSMUSG00000025261/ENSMUSG00000022433/ENSMUSG00000002028/ENSMUSG00000029346/ENSMUSG00000042699/ENSMUSG00000039994/ENSMUSG00000062202/ENSMUSG00000039630/ENSMUSG00000039231/ENSMUSG00000027298/ENSMUSG00000023110/ENSMUSG00000025162/ENSMUSG00000027597/ENSMUSG00000020271/ENSMUSG00000028991/ENSMUSG00000025332/ENSMUSG00000034157/ENSMUSG00000039041/ENSMUSG00000060216/ENSMUSG00000055024/ENSMUSG00000033760/…	39
GO:0040001	establishment of mitotic spindle localization	9/1686	36/21351	0.00155413	0.0148924	0.0119365	ENSMUSG00000064302/ENSMUSG00000028059/ENSMUSG00000066306/ENSMUSG00000032264/ENSMUSG00000020271/ENSMUSG00000031865/ENSMUSG00000022678/ENSMUSG00000029104/ENSMUSG00000039298	9
GO:1903829	positive regulation of cellular protein localization	36/1686	272/21351	0.00156986	0.0150168	0.0120362	ENSMUSG00000038241/ENSMUSG00000021546/ENSMUSG00000028906/ENSMUSG00000057177/ENSMUSG00000056201/ENSMUSG00000025034/ENSMUSG00000028893/ENSMUSG00000026463/ENSMUSG00000066306/ENSMUSG00000059208/ENSMUSG00000038459/ENSMUSG00000042121/ENSMUSG00000009640/ENSMUSG00000069601/ENSMUSG00000040860/ENSMUSG00000005871/ENSMUSG00000014402/ENSMUSG00000024604/ENSMUSG00000055024/ENSMUSG00000007033/ENSMUSG00000034105/…	36
GO:0042771	intrinsic apoptotic signaling pathway in response to DNA damage by p53 class mediator	10/1686	43/21351	0.00157306	0.0150211	0.0120397	ENSMUSG00000061436/ENSMUSG00000021546/ENSMUSG00000041147/ENSMUSG00000017550/ENSMUSG00000055024/ENSMUSG00000000552/ENSMUSG00000030609/ENSMUSG00000059552/ENSMUSG00000036940/ENSMUSG00000024392	10
GO:0017015	regulation of transforming growth factor beta receptor signaling pathway	19/1686	115/21351	0.00163345	0.0155653	0.0124759	ENSMUSG00000061436/ENSMUSG00000024182/ENSMUSG00000037239/ENSMUSG00000033014/ENSMUSG00000039410/ENSMUSG00000024939/ENSMUSG00000003316/ENSMUSG00000027660/ENSMUSG00000032171/ENSMUSG00000055024/ENSMUSG00000059552/ENSMUSG00000024515/ENSMUSG00000040717/ENSMUSG00000023944/ENSMUSG00000032217/ENSMUSG00000085795/ENSMUSG00000038780/ENSMUSG00000025190/ENSMUSG00000032402	19
GO:0055013	cardiac muscle cell development	17/1686	98/21351	0.00163575	0.0155653	0.0124759	ENSMUSG00000015605/ENSMUSG00000050567/ENSMUSG00000057177/ENSMUSG00000066406/ENSMUSG00000039630/ENSMUSG00000033323/ENSMUSG00000028991/ENSMUSG00000030067/ENSMUSG00000032171/ENSMUSG00000055024/ENSMUSG00000041415/ENSMUSG00000022865/ENSMUSG00000030774/ENSMUSG00000038530/ENSMUSG00000024515/ENSMUSG00000022812/ENSMUSG00000019432	17
GO:0035065	regulation of histone acetylation	12/1686	58/21351	0.00165797	0.0157219	0.0126014	ENSMUSG00000020918/ENSMUSG00000002221/ENSMUSG00000002028/ENSMUSG00000000902/ENSMUSG00000055024/ENSMUSG00000022536/ENSMUSG00000042557/ENSMUSG00000024515/ENSMUSG00000031660/ENSMUSG00000005698/ENSMUSG00000022394/ENSMUSG00000029673	12
GO:1902099	regulation of metaphase/anaphase transition of cell cycle	12/1686	58/21351	0.00165797	0.0157219	0.0126014	ENSMUSG00000034218/ENSMUSG00000029466/ENSMUSG00000030649/ENSMUSG00000032435/ENSMUSG00000021287/ENSMUSG00000029554/ENSMUSG00000032264/ENSMUSG00000059586/ENSMUSG00000005871/ENSMUSG00000038542/ENSMUSG00000039298/ENSMUSG00000024542	12
GO:0045665	negative regulation of neuron differentiation	16/1686	90/21351	0.00170049	0.0160971	0.0129022	ENSMUSG00000031734/ENSMUSG00000047139/ENSMUSG00000032318/ENSMUSG00000038146/ENSMUSG00000032097/ENSMUSG00000041544/ENSMUSG00000020454/ENSMUSG00000024735/ENSMUSG00000005102/ENSMUSG00000023391/ENSMUSG00000037032/ENSMUSG00000022812/ENSMUSG00000039298/ENSMUSG00000006498/ENSMUSG00000029516/ENSMUSG00000021318	16
GO:0065004	protein-DNA complex assembly	25/1686	169/21351	0.00171778	0.0162328	0.0130109	ENSMUSG00000038902/ENSMUSG00000059119/ENSMUSG00000030603/ENSMUSG00000016559/ENSMUSG00000024335/ENSMUSG00000031540/ENSMUSG00000061482/ENSMUSG00000028318/ENSMUSG00000022702/ENSMUSG00000002307/ENSMUSG00000055024/ENSMUSG00000022945/ENSMUSG00000015937/ENSMUSG00000041415/ENSMUSG00000021767/ENSMUSG00000029730/ENSMUSG00000069265/ENSMUSG00000059552/ENSMUSG00000036672/ENSMUSG00000020708/ENSMUSG00000018974/…	25
GO:0021537	telencephalon development	34/1686	254/21351	0.0017227	0.0162511	0.0130255	ENSMUSG00000005506/ENSMUSG00000020918/ENSMUSG00000015605/ENSMUSG00000021546/ENSMUSG00000001151/ENSMUSG00000032036/ENSMUSG00000029755/ENSMUSG00000063450/ENSMUSG00000020716/ENSMUSG00000038485/ENSMUSG00000027985/ENSMUSG00000084883/ENSMUSG00000006464/ENSMUSG00000018476/ENSMUSG00000022883/ENSMUSG00000033253/ENSMUSG00000029475/ENSMUSG00000041235/ENSMUSG00000041415/ENSMUSG00000026883/ENSMUSG00000051768/…	34
GO:0007088	regulation of mitotic nuclear division	18/1686	107/21351	0.00173683	0.016328	0.0130872	ENSMUSG00000034218/ENSMUSG00000029466/ENSMUSG00000030649/ENSMUSG00000032435/ENSMUSG00000021287/ENSMUSG00000029554/ENSMUSG00000032264/ENSMUSG00000030733/ENSMUSG00000059586/ENSMUSG00000028896/ENSMUSG00000005871/ENSMUSG00000038542/ENSMUSG00000109511/ENSMUSG00000024913/ENSMUSG00000022070/ENSMUSG00000039298/ENSMUSG00000005533/ENSMUSG00000024542	18
GO:0014897	striated muscle hypertrophy	18/1686	107/21351	0.00173683	0.016328	0.0130872	ENSMUSG00000022607/ENSMUSG00000057177/ENSMUSG00000066406/ENSMUSG00000033326/ENSMUSG00000026463/ENSMUSG00000033323/ENSMUSG00000028991/ENSMUSG00000030067/ENSMUSG00000032171/ENSMUSG00000055024/ENSMUSG00000038518/ENSMUSG00000030774/ENSMUSG00000038530/ENSMUSG00000024515/ENSMUSG00000029467/ENSMUSG00000022812/ENSMUSG00000019432/ENSMUSG00000032402	18
GO:1900180	regulation of protein localization to nucleus	22/1686	142/21351	0.00174146	0.0163434	0.0130996	ENSMUSG00000035413/ENSMUSG00000036622/ENSMUSG00000020716/ENSMUSG00000025034/ENSMUSG00000028893/ENSMUSG00000059208/ENSMUSG00000049553/ENSMUSG00000009640/ENSMUSG00000024604/ENSMUSG00000032171/ENSMUSG00000055024/ENSMUSG00000109511/ENSMUSG00000029104/ENSMUSG00000042557/ENSMUSG00000053110/ENSMUSG00000023944/ENSMUSG00000022812/ENSMUSG00000005566/ENSMUSG00000029726/ENSMUSG00000021318/ENSMUSG00000027646/…	22
GO:0010390	histone monoubiquitination	8/1686	30/21351	0.00180056	0.0168401	0.0134977	ENSMUSG00000030816/ENSMUSG00000061311/ENSMUSG00000018537/ENSMUSG00000029475/ENSMUSG00000024740/ENSMUSG00000059995/ENSMUSG00000025050/ENSMUSG00000040363	8
GO:0090502	RNA phosphodiester bond hydrolysis, endonucleolytic	8/1686	30/21351	0.00180056	0.0168401	0.0134977	ENSMUSG00000047153/ENSMUSG00000041415/ENSMUSG00000019297/ENSMUSG00000020549/ENSMUSG00000028948/ENSMUSG00000040688/ENSMUSG00000022557/ENSMUSG00000029715	8
GO:0007178	transmembrane receptor protein serine/threonine kinase signaling pathway	47/1686	384/21351	0.00180719	0.0168733	0.0135243	ENSMUSG00000061436/ENSMUSG00000022607/ENSMUSG00000000532/ENSMUSG00000024182/ENSMUSG00000029755/ENSMUSG00000037239/ENSMUSG00000033014/ENSMUSG00000027985/ENSMUSG00000032939/ENSMUSG00000066306/ENSMUSG00000075600/ENSMUSG00000039410/ENSMUSG00000030733/ENSMUSG00000031586/ENSMUSG00000024939/ENSMUSG00000003316/ENSMUSG00000022414/ENSMUSG00000089945/ENSMUSG00000027784/ENSMUSG00000060216/ENSMUSG00000038729/…	47
GO:0007179	transforming growth factor beta receptor signaling pathway	26/1686	179/21351	0.00183244	0.0170508	0.0136665	ENSMUSG00000061436/ENSMUSG00000022607/ENSMUSG00000024182/ENSMUSG00000037239/ENSMUSG00000033014/ENSMUSG00000039410/ENSMUSG00000024939/ENSMUSG00000003316/ENSMUSG00000022414/ENSMUSG00000060216/ENSMUSG00000027660/ENSMUSG00000032171/ENSMUSG00000055024/ENSMUSG00000017376/ENSMUSG00000059552/ENSMUSG00000024515/ENSMUSG00000040717/ENSMUSG00000023944/ENSMUSG00000032217/ENSMUSG00000085795/ENSMUSG00000038780/…	26
GO:0035051	cardiocyte differentiation	26/1686	179/21351	0.00183244	0.0170508	0.0136665	ENSMUSG00000020918/ENSMUSG00000041075/ENSMUSG00000015605/ENSMUSG00000050567/ENSMUSG00000057177/ENSMUSG00000066406/ENSMUSG00000026556/ENSMUSG00000039630/ENSMUSG00000042323/ENSMUSG00000033323/ENSMUSG00000028991/ENSMUSG00000030067/ENSMUSG00000007880/ENSMUSG00000018476/ENSMUSG00000060216/ENSMUSG00000032171/ENSMUSG00000055024/ENSMUSG00000048078/ENSMUSG00000041415/ENSMUSG00000022865/ENSMUSG00000030774/…	26
GO:0045191	regulation of isotype switching	10/1686	44/21351	0.00189386	0.0175923	0.0141005	ENSMUSG00000002221/ENSMUSG00000017550/ENSMUSG00000057406/ENSMUSG00000032498/ENSMUSG00000030060/ENSMUSG00000002052/ENSMUSG00000029003/ENSMUSG00000024287/ENSMUSG00000059851/ENSMUSG00000043909	10
GO:0033146	regulation of intracellular estrogen receptor signaling pathway	9/1686	37/21351	0.00191178	0.0176686	0.0141617	ENSMUSG00000034216/ENSMUSG00000032185/ENSMUSG00000036550/ENSMUSG00000024063/ENSMUSG00000030774/ENSMUSG00000053110/ENSMUSG00000026174/ENSMUSG00000035451/ENSMUSG00000027646	9
GO:0035329	hippo signaling	9/1686	37/21351	0.00191178	0.0176686	0.0141617	ENSMUSG00000037541/ENSMUSG00000021782/ENSMUSG00000073910/ENSMUSG00000055320/ENSMUSG00000036862/ENSMUSG00000022178/ENSMUSG00000041688/ENSMUSG00000053110/ENSMUSG00000029516	9
GO:0071158	positive regulation of cell cycle arrest	9/1686	37/21351	0.00191178	0.0176686	0.0141617	ENSMUSG00000005506/ENSMUSG00000027510/ENSMUSG00000006215/ENSMUSG00000026883/ENSMUSG00000059552/ENSMUSG00000040463/ENSMUSG00000002968/ENSMUSG00000025507/ENSMUSG00000029863	9
GO:0030575	nuclear body organization	6/1686	18/21351	0.001945	0.0178249	0.014287	ENSMUSG00000016526/ENSMUSG00000002307/ENSMUSG00000024949/ENSMUSG00000041346/ENSMUSG00000041264/ENSMUSG00000023353	6
GO:0031445	regulation of heterochromatin assembly	6/1686	18/21351	0.001945	0.0178249	0.014287	ENSMUSG00000041229/ENSMUSG00000038025/ENSMUSG00000036167/ENSMUSG00000015697/ENSMUSG00000005566/ENSMUSG00000034748	6
GO:0031571	mitotic G1 DNA damage checkpoint	6/1686	18/21351	0.001945	0.0178249	0.014287	ENSMUSG00000027510/ENSMUSG00000070348/ENSMUSG00000028884/ENSMUSG00000059552/ENSMUSG00000025507/ENSMUSG00000029863	6
GO:0042407	cristae formation	6/1686	18/21351	0.001945	0.0178249	0.014287	ENSMUSG00000000738/ENSMUSG00000005299/ENSMUSG00000022437/ENSMUSG00000021044/ENSMUSG00000039768/ENSMUSG00000031967	6
GO:0120261	regulation of heterochromatin organization	6/1686	18/21351	0.001945	0.0178249	0.014287	ENSMUSG00000041229/ENSMUSG00000038025/ENSMUSG00000036167/ENSMUSG00000015697/ENSMUSG00000005566/ENSMUSG00000034748	6
GO:0031345	negative regulation of cell projection organization	29/1686	208/21351	0.00196432	0.0179581	0.0143938	ENSMUSG00000033904/ENSMUSG00000022607/ENSMUSG00000055725/ENSMUSG00000026235/ENSMUSG00000057177/ENSMUSG00000056201/ENSMUSG00000000861/ENSMUSG00000032185/ENSMUSG00000023026/ENSMUSG00000000627/ENSMUSG00000038668/ENSMUSG00000026121/ENSMUSG00000019647/ENSMUSG00000025207/ENSMUSG00000023411/ENSMUSG00000002486/ENSMUSG00000067629/ENSMUSG00000029512/ENSMUSG00000003269/ENSMUSG00000053110/ENSMUSG00000026812/…	29
GO:0000466	maturation of 5.8S rRNA from tricistronic rRNA transcript (SSU-rRNA, 5.8S rRNA, LSU-rRNA)	7/1686	24/21351	0.0019727	0.0179581	0.0143938	ENSMUSG00000027714/ENSMUSG00000039929/ENSMUSG00000017264/ENSMUSG00000019297/ENSMUSG00000028948/ENSMUSG00000022557/ENSMUSG00000039356	7
GO:0043486	histone exchange	7/1686	24/21351	0.0019727	0.0179581	0.0143938	ENSMUSG00000090083/ENSMUSG00000008958/ENSMUSG00000053877/ENSMUSG00000009640/ENSMUSG00000040850/ENSMUSG00000015749/ENSMUSG00000044783	7
GO:0045943	positive regulation of transcription by RNA polymerase I	7/1686	24/21351	0.0019727	0.0179581	0.0143938	ENSMUSG00000041229/ENSMUSG00000029641/ENSMUSG00000050244/ENSMUSG00000028991/ENSMUSG00000000902/ENSMUSG00000032187/ENSMUSG00000018433	7
GO:0000079	regulation of cyclin-dependent protein serine/threonine kinase activity	14/1686	75/21351	0.00200914	0.0182595	0.0146353	ENSMUSG00000068744/ENSMUSG00000070871/ENSMUSG00000025010/ENSMUSG00000029385/ENSMUSG00000024014/ENSMUSG00000030528/ENSMUSG00000070348/ENSMUSG00000005871/ENSMUSG00000029580/ENSMUSG00000028718/ENSMUSG00000030551/ENSMUSG00000039298/ENSMUSG00000031628/ENSMUSG00000027646	14
GO:0021953	central nervous system neuron differentiation	32/1686	237/21351	0.00201257	0.0182603	0.0146359	ENSMUSG00000005506/ENSMUSG00000022607/ENSMUSG00000028717/ENSMUSG00000026235/ENSMUSG00000029755/ENSMUSG00000032318/ENSMUSG00000109336/ENSMUSG00000033792/ENSMUSG00000035314/ENSMUSG00000025162/ENSMUSG00000025231/ENSMUSG00000003233/ENSMUSG00000024831/ENSMUSG00000022883/ENSMUSG00000024639/ENSMUSG00000033253/ENSMUSG00000041415/ENSMUSG00000029512/ENSMUSG00000048402/ENSMUSG00000028078/ENSMUSG00000096225/…	32
GO:0031668	cellular response to extracellular stimulus	30/1686	218/21351	0.00203642	0.018446	0.0147848	ENSMUSG00000015605/ENSMUSG00000026641/ENSMUSG00000028893/ENSMUSG00000052707/ENSMUSG00000040093/ENSMUSG00000024014/ENSMUSG00000022463/ENSMUSG00000028991/ENSMUSG00000010663/ENSMUSG00000053046/ENSMUSG00000033253/ENSMUSG00000026447/ENSMUSG00000029512/ENSMUSG00000037112/ENSMUSG00000068663/ENSMUSG00000059552/ENSMUSG00000005102/ENSMUSG00000040463/ENSMUSG00000013787/ENSMUSG00000029833/ENSMUSG00000025583/…	30
GO:0006304	DNA modification	17/1686	100/21351	0.00204887	0.018528	0.0148505	ENSMUSG00000027478/ENSMUSG00000057177/ENSMUSG00000002028/ENSMUSG00000023110/ENSMUSG00000036893/ENSMUSG00000071646/ENSMUSG00000038214/ENSMUSG00000034674/ENSMUSG00000035960/ENSMUSG00000013787/ENSMUSG00000020661/ENSMUSG00000060098/ENSMUSG00000005698/ENSMUSG00000034832/ENSMUSG00000022812/ENSMUSG00000005566/ENSMUSG00000032187	17
GO:1901216	positive regulation of neuron death	20/1686	126/21351	0.0020544	0.0185473	0.014866	ENSMUSG00000034218/ENSMUSG00000026313/ENSMUSG00000041936/ENSMUSG00000057177/ENSMUSG00000020716/ENSMUSG00000042121/ENSMUSG00000028991/ENSMUSG00000002307/ENSMUSG00000032171/ENSMUSG00000026842/ENSMUSG00000059552/ENSMUSG00000017861/ENSMUSG00000026510/ENSMUSG00000022812/ENSMUSG00000033295/ENSMUSG00000031628/ENSMUSG00000029863/ENSMUSG00000009406/ENSMUSG00000027381/ENSMUSG00000003378	20
GO:0014896	muscle hypertrophy	18/1686	109/21351	0.00214882	0.0193359	0.0154981	ENSMUSG00000022607/ENSMUSG00000057177/ENSMUSG00000066406/ENSMUSG00000033326/ENSMUSG00000026463/ENSMUSG00000033323/ENSMUSG00000028991/ENSMUSG00000030067/ENSMUSG00000032171/ENSMUSG00000055024/ENSMUSG00000038518/ENSMUSG00000030774/ENSMUSG00000038530/ENSMUSG00000024515/ENSMUSG00000029467/ENSMUSG00000022812/ENSMUSG00000019432/ENSMUSG00000032402	18
GO:0021549	cerebellum development	18/1686	109/21351	0.00214882	0.0193359	0.0154981	ENSMUSG00000026596/ENSMUSG00000001151/ENSMUSG00000109336/ENSMUSG00000031960/ENSMUSG00000033792/ENSMUSG00000026121/ENSMUSG00000039801/ENSMUSG00000067889/ENSMUSG00000029512/ENSMUSG00000026842/ENSMUSG00000048402/ENSMUSG00000051768/ENSMUSG00000059552/ENSMUSG00000027079/ENSMUSG00000039137/ENSMUSG00000005533/ENSMUSG00000013236/ENSMUSG00000042605	18
GO:0030902	hindbrain development	25/1686	172/21351	0.00219687	0.0197357	0.0158185	ENSMUSG00000020918/ENSMUSG00000026596/ENSMUSG00000005917/ENSMUSG00000001151/ENSMUSG00000109336/ENSMUSG00000031960/ENSMUSG00000033792/ENSMUSG00000038485/ENSMUSG00000027985/ENSMUSG00000026121/ENSMUSG00000039801/ENSMUSG00000067889/ENSMUSG00000029475/ENSMUSG00000029512/ENSMUSG00000026842/ENSMUSG00000048402/ENSMUSG00000051768/ENSMUSG00000059552/ENSMUSG00000027079/ENSMUSG00000039137/ENSMUSG00000032187/…	25
GO:1903844	regulation of cellular response to transforming growth factor beta stimulus	19/1686	118/21351	0.00221845	0.0198968	0.0159477	ENSMUSG00000061436/ENSMUSG00000024182/ENSMUSG00000037239/ENSMUSG00000033014/ENSMUSG00000039410/ENSMUSG00000024939/ENSMUSG00000003316/ENSMUSG00000027660/ENSMUSG00000032171/ENSMUSG00000055024/ENSMUSG00000059552/ENSMUSG00000024515/ENSMUSG00000040717/ENSMUSG00000023944/ENSMUSG00000032217/ENSMUSG00000085795/ENSMUSG00000038780/ENSMUSG00000025190/ENSMUSG00000032402	19
GO:0002204	somatic recombination of immunoglobulin genes involved in immune response	12/1686	60/21351	0.00224732	0.0199917	0.0160237	ENSMUSG00000002221/ENSMUSG00000090083/ENSMUSG00000003549/ENSMUSG00000017550/ENSMUSG00000057406/ENSMUSG00000032498/ENSMUSG00000030060/ENSMUSG00000002052/ENSMUSG00000029003/ENSMUSG00000024287/ENSMUSG00000059851/ENSMUSG00000043909	12
GO:0002208	somatic diversification of immunoglobulins involved in immune response	12/1686	60/21351	0.00224732	0.0199917	0.0160237	ENSMUSG00000002221/ENSMUSG00000090083/ENSMUSG00000003549/ENSMUSG00000017550/ENSMUSG00000057406/ENSMUSG00000032498/ENSMUSG00000030060/ENSMUSG00000002052/ENSMUSG00000029003/ENSMUSG00000024287/ENSMUSG00000059851/ENSMUSG00000043909	12
GO:0045190	isotype switching	12/1686	60/21351	0.00224732	0.0199917	0.0160237	ENSMUSG00000002221/ENSMUSG00000090083/ENSMUSG00000003549/ENSMUSG00000017550/ENSMUSG00000057406/ENSMUSG00000032498/ENSMUSG00000030060/ENSMUSG00000002052/ENSMUSG00000029003/ENSMUSG00000024287/ENSMUSG00000059851/ENSMUSG00000043909	12
GO:0060324	face development	12/1686	60/21351	0.00224732	0.0199917	0.0160237	ENSMUSG00000015605/ENSMUSG00000029755/ENSMUSG00000027985/ENSMUSG00000009097/ENSMUSG00000031540/ENSMUSG00000035569/ENSMUSG00000001497/ENSMUSG00000055024/ENSMUSG00000041235/ENSMUSG00000035027/ENSMUSG00000029394/ENSMUSG00000048450	12
GO:0071156	regulation of cell cycle arrest	12/1686	60/21351	0.00224732	0.0199917	0.0160237	ENSMUSG00000005506/ENSMUSG00000027510/ENSMUSG00000006215/ENSMUSG00000070348/ENSMUSG00000026883/ENSMUSG00000001517/ENSMUSG00000059552/ENSMUSG00000040463/ENSMUSG00000002968/ENSMUSG00000023944/ENSMUSG00000025507/ENSMUSG00000029863	12
GO:0045815	positive regulation of gene expression, epigenetic	8/1686	31/21351	0.00226107	0.0200341	0.0160577	ENSMUSG00000052812/ENSMUSG00000023018/ENSMUSG00000047832/ENSMUSG00000055024/ENSMUSG00000042308/ENSMUSG00000015937/ENSMUSG00000041164/ENSMUSG00000007817	8
GO:1902253	regulation of intrinsic apoptotic signaling pathway by p53 class mediator	8/1686	31/21351	0.00226107	0.0200341	0.0160577	ENSMUSG00000021546/ENSMUSG00000022682/ENSMUSG00000017550/ENSMUSG00000000552/ENSMUSG00000059552/ENSMUSG00000038525/ENSMUSG00000036940/ENSMUSG00000048450	8
GO:0034086	maintenance of sister chromatid cohesion	5/1686	13/21351	0.00229244	0.0200341	0.0160577	ENSMUSG00000036097/ENSMUSG00000059586/ENSMUSG00000021597/ENSMUSG00000015937/ENSMUSG00000031529	5
GO:0045799	positive regulation of chromatin assembly or disassembly	5/1686	13/21351	0.00229244	0.0200341	0.0160577	ENSMUSG00000028717/ENSMUSG00000036167/ENSMUSG00000015697/ENSMUSG00000005566/ENSMUSG00000034748	5
GO:0051573	negative regulation of histone H3-K9 methylation	5/1686	13/21351	0.00229244	0.0200341	0.0160577	ENSMUSG00000027478/ENSMUSG00000033326/ENSMUSG00000000902/ENSMUSG00000024201/ENSMUSG00000036940	5
GO:0051988	regulation of attachment of spindle microtubules to kinetochore	5/1686	13/21351	0.00229244	0.0200341	0.0160577	ENSMUSG00000039630/ENSMUSG00000026622/ENSMUSG00000040945/ENSMUSG00000005871/ENSMUSG00000002055	5
GO:0061052	negative regulation of cell growth involved in cardiac muscle cell development	5/1686	13/21351	0.00229244	0.0200341	0.0160577	ENSMUSG00000057177/ENSMUSG00000033323/ENSMUSG00000030067/ENSMUSG00000030774/ENSMUSG00000038530	5
GO:0070914	UV-damage excision repair	5/1686	13/21351	0.00229244	0.0200341	0.0160577	ENSMUSG00000030094/ENSMUSG00000037761/ENSMUSG00000003549/ENSMUSG00000030726/ENSMUSG00000024740	5
GO:0071027	nuclear RNA surveillance	5/1686	13/21351	0.00229244	0.0200341	0.0160577	ENSMUSG00000027714/ENSMUSG00000017264/ENSMUSG00000038542/ENSMUSG00000039356/ENSMUSG00000040482	5
GO:0071028	nuclear mRNA surveillance	5/1686	13/21351	0.00229244	0.0200341	0.0160577	ENSMUSG00000027714/ENSMUSG00000017264/ENSMUSG00000038542/ENSMUSG00000039356/ENSMUSG00000040482	5
GO:0150011	regulation of neuron projection arborization	5/1686	13/21351	0.00229244	0.0200341	0.0160577	ENSMUSG00000059857/ENSMUSG00000003233/ENSMUSG00000033618/ENSMUSG00000028649/ENSMUSG00000035513	5
GO:0006470	protein dephosphorylation	32/1686	239/21351	0.00230293	0.0200936	0.0161054	ENSMUSG00000062127/ENSMUSG00000007564/ENSMUSG00000047205/ENSMUSG00000023118/ENSMUSG00000003099/ENSMUSG00000027540/ENSMUSG00000021051/ENSMUSG00000033819/ENSMUSG00000027651/ENSMUSG00000032020/ENSMUSG00000033323/ENSMUSG00000042121/ENSMUSG00000031530/ENSMUSG00000020271/ENSMUSG00000003438/ENSMUSG00000027784/ENSMUSG00000032171/ENSMUSG00000018570/ENSMUSG00000029104/ENSMUSG00000041769/ENSMUSG00000040446/…	32
GO:0031114	regulation of microtubule depolymerization	9/1686	38/21351	0.0023322	0.0202519	0.0162323	ENSMUSG00000035299/ENSMUSG00000064302/ENSMUSG00000028059/ENSMUSG00000005871/ENSMUSG00000031787/ENSMUSG00000020135/ENSMUSG00000031161/ENSMUSG00000026933/ENSMUSG00000019261	9
GO:0034331	cell junction maintenance	9/1686	38/21351	0.0023322	0.0202519	0.0162323	ENSMUSG00000037541/ENSMUSG00000041605/ENSMUSG00000041957/ENSMUSG00000057729/ENSMUSG00000030172/ENSMUSG00000067629/ENSMUSG00000039137/ENSMUSG00000048376/ENSMUSG00000032076	9
GO:2000758	positive regulation of peptidyl-lysine acetylation	9/1686	38/21351	0.0023322	0.0202519	0.0162323	ENSMUSG00000020918/ENSMUSG00000002221/ENSMUSG00000023026/ENSMUSG00000000902/ENSMUSG00000055024/ENSMUSG00000022536/ENSMUSG00000024515/ENSMUSG00000031660/ENSMUSG00000029673	9
GO:0048736	appendage development	28/1686	201/21351	0.00235405	0.0203769	0.0163325	ENSMUSG00000037169/ENSMUSG00000001151/ENSMUSG00000029755/ENSMUSG00000060798/ENSMUSG00000033792/ENSMUSG00000027985/ENSMUSG00000000149/ENSMUSG00000039801/ENSMUSG00000024639/ENSMUSG00000049295/ENSMUSG00000041235/ENSMUSG00000041415/ENSMUSG00000037138/ENSMUSG00000034292/ENSMUSG00000048402/ENSMUSG00000045039/ENSMUSG00000024913/ENSMUSG00000024169/ENSMUSG00000024515/ENSMUSG00000025427/ENSMUSG00000030551/…	28
GO:0060173	limb development	28/1686	201/21351	0.00235405	0.0203769	0.0163325	ENSMUSG00000037169/ENSMUSG00000001151/ENSMUSG00000029755/ENSMUSG00000060798/ENSMUSG00000033792/ENSMUSG00000027985/ENSMUSG00000000149/ENSMUSG00000039801/ENSMUSG00000024639/ENSMUSG00000049295/ENSMUSG00000041235/ENSMUSG00000041415/ENSMUSG00000037138/ENSMUSG00000034292/ENSMUSG00000048402/ENSMUSG00000045039/ENSMUSG00000024913/ENSMUSG00000024169/ENSMUSG00000024515/ENSMUSG00000025427/ENSMUSG00000030551/…	28
GO:0021987	cerebral cortex development	18/1686	110/21351	0.00238378	0.0206016	0.0165125	ENSMUSG00000005506/ENSMUSG00000021546/ENSMUSG00000063450/ENSMUSG00000020716/ENSMUSG00000038485/ENSMUSG00000084883/ENSMUSG00000006464/ENSMUSG00000022883/ENSMUSG00000041415/ENSMUSG00000026883/ENSMUSG00000022678/ENSMUSG00000026812/ENSMUSG00000037020/ENSMUSG00000005069/ENSMUSG00000022812/ENSMUSG00000013236/ENSMUSG00000007817/ENSMUSG00000021318	18
GO:0001704	formation of primary germ layer	17/1686	102/21351	0.00254596	0.0218763	0.0175343	ENSMUSG00000041075/ENSMUSG00000028717/ENSMUSG00000015605/ENSMUSG00000024182/ENSMUSG00000025571/ENSMUSG00000027985/ENSMUSG00000027304/ENSMUSG00000031530/ENSMUSG00000007880/ENSMUSG00000018476/ENSMUSG00000020250/ENSMUSG00000004231/ENSMUSG00000015937/ENSMUSG00000028649/ENSMUSG00000029104/ENSMUSG00000032402/ENSMUSG00000042812	17
GO:0006298	mismatch repair	7/1686	25/21351	0.00255531	0.0218763	0.0175343	ENSMUSG00000030094/ENSMUSG00000003549/ENSMUSG00000034674/ENSMUSG00000032498/ENSMUSG00000028884/ENSMUSG00000028687/ENSMUSG00000000142	7
GO:0007549	dosage compensation	7/1686	25/21351	0.00255531	0.0218763	0.0175343	ENSMUSG00000027478/ENSMUSG00000074102/ENSMUSG00000058301/ENSMUSG00000039630/ENSMUSG00000017264/ENSMUSG00000015937/ENSMUSG00000005698	7
GO:0016180	snRNA processing	7/1686	25/21351	0.00255531	0.0218763	0.0175343	ENSMUSG00000027714/ENSMUSG00000031864/ENSMUSG00000029547/ENSMUSG00000071652/ENSMUSG00000037461/ENSMUSG00000021975/ENSMUSG00000039356	7
GO:0060216	definitive hemopoiesis	7/1686	25/21351	0.00255531	0.0218763	0.0175343	ENSMUSG00000028717/ENSMUSG00000009681/ENSMUSG00000002028/ENSMUSG00000018501/ENSMUSG00000033075/ENSMUSG00000027951/ENSMUSG00000032187	7
GO:2000737	negative regulation of stem cell differentiation	7/1686	25/21351	0.00255531	0.0218763	0.0175343	ENSMUSG00000021258/ENSMUSG00000039630/ENSMUSG00000024063/ENSMUSG00000053110/ENSMUSG00000072244/ENSMUSG00000003119/ENSMUSG00000041297	7
GO:0042058	regulation of epidermal growth factor receptor signaling pathway	13/1686	69/21351	0.0026296	0.022442	0.0179877	ENSMUSG00000035890/ENSMUSG00000034342/ENSMUSG00000014402/ENSMUSG00000089832/ENSMUSG00000025371/ENSMUSG00000026883/ENSMUSG00000109511/ENSMUSG00000022637/ENSMUSG00000039959/ENSMUSG00000038740/ENSMUSG00000026174/ENSMUSG00000070738/ENSMUSG00000033295	13
GO:2000756	regulation of peptidyl-lysine acetylation	13/1686	69/21351	0.0026296	0.022442	0.0179877	ENSMUSG00000020918/ENSMUSG00000002221/ENSMUSG00000002028/ENSMUSG00000023026/ENSMUSG00000000902/ENSMUSG00000055024/ENSMUSG00000022536/ENSMUSG00000042557/ENSMUSG00000024515/ENSMUSG00000031660/ENSMUSG00000005698/ENSMUSG00000022394/ENSMUSG00000029673	13
GO:0032211	negative regulation of telomere maintenance via telomerase	6/1686	19/21351	0.00265456	0.0225493	0.0180737	ENSMUSG00000039630/ENSMUSG00000031921/ENSMUSG00000017264/ENSMUSG00000024472/ENSMUSG00000041064/ENSMUSG00000027646	6
GO:0035372	protein localization to microtubule	6/1686	19/21351	0.00265456	0.0225493	0.0180737	ENSMUSG00000035299/ENSMUSG00000039630/ENSMUSG00000024277/ENSMUSG00000038459/ENSMUSG00000047710/ENSMUSG00000022812	6
GO:0044783	G1 DNA damage checkpoint	6/1686	19/21351	0.00265456	0.0225493	0.0180737	ENSMUSG00000027510/ENSMUSG00000070348/ENSMUSG00000028884/ENSMUSG00000059552/ENSMUSG00000025507/ENSMUSG00000029863	6
GO:0009267	cellular response to starvation	23/1686	156/21351	0.00268278	0.0227537	0.0182375	ENSMUSG00000028893/ENSMUSG00000052707/ENSMUSG00000040093/ENSMUSG00000022463/ENSMUSG00000028991/ENSMUSG00000010663/ENSMUSG00000053046/ENSMUSG00000033253/ENSMUSG00000026447/ENSMUSG00000029512/ENSMUSG00000037112/ENSMUSG00000068663/ENSMUSG00000059552/ENSMUSG00000005102/ENSMUSG00000040463/ENSMUSG00000013787/ENSMUSG00000025583/ENSMUSG00000026469/ENSMUSG00000041638/ENSMUSG00000015165/ENSMUSG00000035390/…	23
GO:0042476	odontogenesis	19/1686	120/21351	0.00269913	0.0228568	0.0183202	ENSMUSG00000027985/ENSMUSG00000071847/ENSMUSG00000009097/ENSMUSG00000035569/ENSMUSG00000005871/ENSMUSG00000001497/ENSMUSG00000022540/ENSMUSG00000041415/ENSMUSG00000048402/ENSMUSG00000096225/ENSMUSG00000061393/ENSMUSG00000023391/ENSMUSG00000000142/ENSMUSG00000048251/ENSMUSG00000040363/ENSMUSG00000048450/ENSMUSG00000027381/ENSMUSG00000021318/ENSMUSG00000027646	19
GO:0007050	cell cycle arrest	21/1686	138/21351	0.00273312	0.0231089	0.0185222	ENSMUSG00000005506/ENSMUSG00000034218/ENSMUSG00000027510/ENSMUSG00000006215/ENSMUSG00000070348/ENSMUSG00000005871/ENSMUSG00000014402/ENSMUSG00000027660/ENSMUSG00000026883/ENSMUSG00000001517/ENSMUSG00000059552/ENSMUSG00000005102/ENSMUSG00000040463/ENSMUSG00000066357/ENSMUSG00000002968/ENSMUSG00000037032/ENSMUSG00000023944/ENSMUSG00000025507/ENSMUSG00000033102/ENSMUSG00000029863/ENSMUSG00000032402	21
GO:0048762	mesenchymal cell differentiation	31/1686	232/21351	0.00275404	0.0232497	0.0186351	ENSMUSG00000064302/ENSMUSG00000056201/ENSMUSG00000026556/ENSMUSG00000037239/ENSMUSG00000000627/ENSMUSG00000027985/ENSMUSG00000009097/ENSMUSG00000021782/ENSMUSG00000041000/ENSMUSG00000024987/ENSMUSG00000024613/ENSMUSG00000028991/ENSMUSG00000026121/ENSMUSG00000019647/ENSMUSG00000025207/ENSMUSG00000004231/ENSMUSG00000039158/ENSMUSG00000041415/ENSMUSG00000026883/ENSMUSG00000029003/ENSMUSG00000024515/…	31
GO:0000132	establishment of mitotic spindle orientation	8/1686	32/21351	0.00280908	0.0235325	0.0188618	ENSMUSG00000028059/ENSMUSG00000066306/ENSMUSG00000032264/ENSMUSG00000020271/ENSMUSG00000031865/ENSMUSG00000022678/ENSMUSG00000029104/ENSMUSG00000039298	8
GO:0035066	positive regulation of histone acetylation	8/1686	32/21351	0.00280908	0.0235325	0.0188618	ENSMUSG00000020918/ENSMUSG00000002221/ENSMUSG00000000902/ENSMUSG00000055024/ENSMUSG00000022536/ENSMUSG00000024515/ENSMUSG00000031660/ENSMUSG00000029673	8
GO:0048026	positive regulation of mRNA splicing, via spliceosome	8/1686	32/21351	0.00280908	0.0235325	0.0188618	ENSMUSG00000025500/ENSMUSG00000026701/ENSMUSG00000024735/ENSMUSG00000045193/ENSMUSG00000068856/ENSMUSG00000043962/ENSMUSG00000025580/ENSMUSG00000031134	8
GO:0055022	negative regulation of cardiac muscle tissue growth	8/1686	32/21351	0.00280908	0.0235325	0.0188618	ENSMUSG00000057177/ENSMUSG00000033323/ENSMUSG00000030067/ENSMUSG00000005871/ENSMUSG00000038518/ENSMUSG00000022865/ENSMUSG00000030774/ENSMUSG00000038530	8
GO:0061117	negative regulation of heart growth	8/1686	32/21351	0.00280908	0.0235325	0.0188618	ENSMUSG00000057177/ENSMUSG00000033323/ENSMUSG00000030067/ENSMUSG00000005871/ENSMUSG00000038518/ENSMUSG00000022865/ENSMUSG00000030774/ENSMUSG00000038530	8
GO:0032091	negative regulation of protein binding	17/1686	103/21351	0.00282989	0.0236706	0.0189724	ENSMUSG00000015599/ENSMUSG00000023118/ENSMUSG00000022433/ENSMUSG00000029345/ENSMUSG00000021546/ENSMUSG00000032185/ENSMUSG00000027985/ENSMUSG00000023411/ENSMUSG00000060216/ENSMUSG00000034674/ENSMUSG00000032171/ENSMUSG00000029580/ENSMUSG00000029467/ENSMUSG00000022812/ENSMUSG00000036940/ENSMUSG00000033295/ENSMUSG00000032369	17
GO:0035601	protein deacylation	18/1686	112/21351	0.0029185	0.0243352	0.0195051	ENSMUSG00000026313/ENSMUSG00000054008/ENSMUSG00000037239/ENSMUSG00000038459/ENSMUSG00000080268/ENSMUSG00000071646/ENSMUSG00000055024/ENSMUSG00000022897/ENSMUSG00000049300/ENSMUSG00000018501/ENSMUSG00000059552/ENSMUSG00000021144/ENSMUSG00000028670/ENSMUSG00000031161/ENSMUSG00000042557/ENSMUSG00000033712/ENSMUSG00000034748/ENSMUSG00000024968	18
GO:0098732	macromolecule deacylation	18/1686	112/21351	0.0029185	0.0243352	0.0195051	ENSMUSG00000026313/ENSMUSG00000054008/ENSMUSG00000037239/ENSMUSG00000038459/ENSMUSG00000080268/ENSMUSG00000071646/ENSMUSG00000055024/ENSMUSG00000022897/ENSMUSG00000049300/ENSMUSG00000018501/ENSMUSG00000059552/ENSMUSG00000021144/ENSMUSG00000028670/ENSMUSG00000031161/ENSMUSG00000042557/ENSMUSG00000033712/ENSMUSG00000034748/ENSMUSG00000024968	18
GO:1902905	positive regulation of supramolecular fiber organization	28/1686	204/21351	0.00292272	0.0243352	0.0195051	ENSMUSG00000066877/ENSMUSG00000068744/ENSMUSG00000056201/ENSMUSG00000024142/ENSMUSG00000066306/ENSMUSG00000037736/ENSMUSG00000040964/ENSMUSG00000028991/ENSMUSG00000041734/ENSMUSG00000038668/ENSMUSG00000031865/ENSMUSG00000036377/ENSMUSG00000005871/ENSMUSG00000055024/ENSMUSG00000031787/ENSMUSG00000040549/ENSMUSG00000041598/ENSMUSG00000026842/ENSMUSG00000037316/ENSMUSG00000022350/ENSMUSG00000030774/…	28
GO:0042752	regulation of circadian rhythm	20/1686	130/21351	0.0029911	0.0248667	0.0199311	ENSMUSG00000022433/ENSMUSG00000029346/ENSMUSG00000039994/ENSMUSG00000039231/ENSMUSG00000025162/ENSMUSG00000020271/ENSMUSG00000028991/ENSMUSG00000025332/ENSMUSG00000034157/ENSMUSG00000033760/ENSMUSG00000059552/ENSMUSG00000021144/ENSMUSG00000043962/ENSMUSG00000024740/ENSMUSG00000042557/ENSMUSG00000066892/ENSMUSG00000020431/ENSMUSG00000033712/ENSMUSG00000022812/ENSMUSG00000004455	20
GO:0032922	circadian regulation of gene expression	13/1686	70/21351	0.00300063	0.0249079	0.0199642	ENSMUSG00000025261/ENSMUSG00000022433/ENSMUSG00000002028/ENSMUSG00000039630/ENSMUSG00000023110/ENSMUSG00000025162/ENSMUSG00000033760/ENSMUSG00000018501/ENSMUSG00000021144/ENSMUSG00000040463/ENSMUSG00000062115/ENSMUSG00000030752/ENSMUSG00000004455	13
GO:0010799	regulation of peptidyl-threonine phosphorylation	10/1686	47/21351	0.00318351	0.0263859	0.0211488	ENSMUSG00000024182/ENSMUSG00000057177/ENSMUSG00000037239/ENSMUSG00000004815/ENSMUSG00000025583/ENSMUSG00000045983/ENSMUSG00000072244/ENSMUSG00000025812/ENSMUSG00000022812/ENSMUSG00000059409	10
GO:0035195	gene silencing by miRNA	22/1686	149/21351	0.00321869	0.0266371	0.0213501	ENSMUSG00000041530/ENSMUSG00000042699/ENSMUSG00000025571/ENSMUSG00000052707/ENSMUSG00000032097/ENSMUSG00000034610/ENSMUSG00000020454/ENSMUSG00000036550/ENSMUSG00000047888/ENSMUSG00000028580/ENSMUSG00000041415/ENSMUSG00000022390/ENSMUSG00000018501/ENSMUSG00000059552/ENSMUSG00000023051/ENSMUSG00000035027/ENSMUSG00000067150/ENSMUSG00000036698/ENSMUSG00000022178/ENSMUSG00000037364/ENSMUSG00000045983/…	22
GO:0042594	response to starvation	25/1686	177/21351	0.00324782	0.0268375	0.0215107	ENSMUSG00000028893/ENSMUSG00000052707/ENSMUSG00000040093/ENSMUSG00000022463/ENSMUSG00000028991/ENSMUSG00000010663/ENSMUSG00000029613/ENSMUSG00000053046/ENSMUSG00000033253/ENSMUSG00000026447/ENSMUSG00000029512/ENSMUSG00000037112/ENSMUSG00000068663/ENSMUSG00000059552/ENSMUSG00000005102/ENSMUSG00000040463/ENSMUSG00000037331/ENSMUSG00000013787/ENSMUSG00000025583/ENSMUSG00000026469/ENSMUSG00000041638/…	25
GO:0060976	coronary vasculature development	14/1686	79/21351	0.00331857	0.0272354	0.0218297	ENSMUSG00000015605/ENSMUSG00000006235/ENSMUSG00000026556/ENSMUSG00000054008/ENSMUSG00000042323/ENSMUSG00000009097/ENSMUSG00000025231/ENSMUSG00000022414/ENSMUSG00000039801/ENSMUSG00000022883/ENSMUSG00000033237/ENSMUSG00000045039/ENSMUSG00000032187/ENSMUSG00000007613	14
GO:0006271	DNA strand elongation involved in DNA replication	5/1686	14/21351	0.00333587	0.0272354	0.0218297	ENSMUSG00000030726/ENSMUSG00000036875/ENSMUSG00000029730/ENSMUSG00000020697/ENSMUSG00000007080	5
GO:0010457	centriole-centriole cohesion	5/1686	14/21351	0.00333587	0.0272354	0.0218297	ENSMUSG00000038241/ENSMUSG00000026790/ENSMUSG00000026622/ENSMUSG00000040860/ENSMUSG00000031865	5
GO:0048096	chromatin-mediated maintenance of transcription	5/1686	14/21351	0.00333587	0.0272354	0.0218297	ENSMUSG00000023018/ENSMUSG00000047832/ENSMUSG00000042308/ENSMUSG00000041164/ENSMUSG00000007817	5
GO:0090266	regulation of mitotic cell cycle spindle assembly checkpoint	5/1686	14/21351	0.00333587	0.0272354	0.0218297	ENSMUSG00000030649/ENSMUSG00000032435/ENSMUSG00000021287/ENSMUSG00000038542/ENSMUSG00000039298	5
GO:1902402	signal transduction involved in mitotic DNA damage checkpoint	5/1686	14/21351	0.00333587	0.0272354	0.0218297	ENSMUSG00000034218/ENSMUSG00000027510/ENSMUSG00000059552/ENSMUSG00000025507/ENSMUSG00000029863	5
GO:1902403	signal transduction involved in mitotic DNA integrity checkpoint	5/1686	14/21351	0.00333587	0.0272354	0.0218297	ENSMUSG00000034218/ENSMUSG00000027510/ENSMUSG00000059552/ENSMUSG00000025507/ENSMUSG00000029863	5
GO:1903504	regulation of mitotic spindle checkpoint	5/1686	14/21351	0.00333587	0.0272354	0.0218297	ENSMUSG00000030649/ENSMUSG00000032435/ENSMUSG00000021287/ENSMUSG00000038542/ENSMUSG00000039298	5
GO:0032535	regulation of cellular component size	49/1686	417/21351	0.00337157	0.0274859	0.0220304	ENSMUSG00000066877/ENSMUSG00000007476/ENSMUSG00000039621/ENSMUSG00000015605/ENSMUSG00000051243/ENSMUSG00000056201/ENSMUSG00000028068/ENSMUSG00000000861/ENSMUSG00000036622/ENSMUSG00000033792/ENSMUSG00000023026/ENSMUSG00000024142/ENSMUSG00000000627/ENSMUSG00000042121/ENSMUSG00000014859/ENSMUSG00000028991/ENSMUSG00000041734/ENSMUSG00000026121/ENSMUSG00000033618/ENSMUSG00000019647/ENSMUSG00000025207/…	49
GO:0007616	long-term memory	9/1686	40/21351	0.00339148	0.0275659	0.0220946	ENSMUSG00000020918/ENSMUSG00000015605/ENSMUSG00000062202/ENSMUSG00000028991/ENSMUSG00000023411/ENSMUSG00000053754/ENSMUSG00000005102/ENSMUSG00000013787/ENSMUSG00000020431	9
GO:0060325	face morphogenesis	9/1686	40/21351	0.00339148	0.0275659	0.0220946	ENSMUSG00000029755/ENSMUSG00000027985/ENSMUSG00000009097/ENSMUSG00000031540/ENSMUSG00000035569/ENSMUSG00000001497/ENSMUSG00000055024/ENSMUSG00000029394/ENSMUSG00000048450	9
GO:0030032	lamellipodium assembly	13/1686	71/21351	0.00341322	0.0276602	0.0221702	ENSMUSG00000066877/ENSMUSG00000026313/ENSMUSG00000056201/ENSMUSG00000033792/ENSMUSG00000028991/ENSMUSG00000030733/ENSMUSG00000031511/ENSMUSG00000009621/ENSMUSG00000023075/ENSMUSG00000021990/ENSMUSG00000022178/ENSMUSG00000026782/ENSMUSG00000029673	13
GO:1905515	non-motile cilium assembly	13/1686	71/21351	0.00341322	0.0276602	0.0221702	ENSMUSG00000038241/ENSMUSG00000026556/ENSMUSG00000060798/ENSMUSG00000023345/ENSMUSG00000025162/ENSMUSG00000031865/ENSMUSG00000006464/ENSMUSG00000047388/ENSMUSG00000029104/ENSMUSG00000028718/ENSMUSG00000024169/ENSMUSG00000023072/ENSMUSG00000059248	13
GO:0061912	selective autophagy	12/1686	63/21351	0.00344198	0.027852	0.0223239	ENSMUSG00000025261/ENSMUSG00000024773/ENSMUSG00000028893/ENSMUSG00000038028/ENSMUSG00000029512/ENSMUSG00000068663/ENSMUSG00000059552/ENSMUSG00000043940/ENSMUSG00000029104/ENSMUSG00000031161/ENSMUSG00000038780/ENSMUSG00000040506	12
GO:0031112	positive regulation of microtubule polymerization or depolymerization	8/1686	33/21351	0.00345533	0.0278774	0.0223442	ENSMUSG00000068744/ENSMUSG00000066306/ENSMUSG00000031865/ENSMUSG00000005871/ENSMUSG00000031787/ENSMUSG00000040549/ENSMUSG00000030774/ENSMUSG00000039298	8
GO:0045830	positive regulation of isotype switching	8/1686	33/21351	0.00345533	0.0278774	0.0223442	ENSMUSG00000002221/ENSMUSG00000017550/ENSMUSG00000057406/ENSMUSG00000032498/ENSMUSG00000030060/ENSMUSG00000029003/ENSMUSG00000059851/ENSMUSG00000043909	8
GO:0006349	regulation of gene expression by genetic imprinting	6/1686	20/21351	0.0035417	0.0283647	0.0227349	ENSMUSG00000027478/ENSMUSG00000057177/ENSMUSG00000020661/ENSMUSG00000060098/ENSMUSG00000005698/ENSMUSG00000022812	6
GO:0010847	regulation of chromatin assembly	6/1686	20/21351	0.0035417	0.0283647	0.0227349	ENSMUSG00000041229/ENSMUSG00000038025/ENSMUSG00000036167/ENSMUSG00000015697/ENSMUSG00000005566/ENSMUSG00000034748	6
GO:0030220	platelet formation	6/1686	20/21351	0.0035417	0.0283647	0.0227349	ENSMUSG00000028717/ENSMUSG00000015605/ENSMUSG00000029434/ENSMUSG00000055024/ENSMUSG00000000552/ENSMUSG00000030159	6
GO:0033599	regulation of mammary gland epithelial cell proliferation	6/1686	20/21351	0.0035417	0.0283647	0.0227349	ENSMUSG00000028068/ENSMUSG00000041147/ENSMUSG00000070348/ENSMUSG00000022883/ENSMUSG00000017724/ENSMUSG00000085795	6
GO:0044819	mitotic G1/S transition checkpoint	6/1686	20/21351	0.0035417	0.0283647	0.0227349	ENSMUSG00000027510/ENSMUSG00000070348/ENSMUSG00000028884/ENSMUSG00000059552/ENSMUSG00000025507/ENSMUSG00000029863	6
GO:0060420	regulation of heart growth	15/1686	88/21351	0.00355945	0.0284652	0.0228154	ENSMUSG00000057177/ENSMUSG00000033323/ENSMUSG00000024014/ENSMUSG00000028991/ENSMUSG00000030067/ENSMUSG00000005871/ENSMUSG00000032171/ENSMUSG00000055024/ENSMUSG00000038518/ENSMUSG00000022865/ENSMUSG00000030774/ENSMUSG00000053110/ENSMUSG00000038530/ENSMUSG00000019432/ENSMUSG00000007613	15
GO:0045931	positive regulation of mitotic cell cycle	19/1686	123/21351	0.00358146	0.0285993	0.0229229	ENSMUSG00000028717/ENSMUSG00000029466/ENSMUSG00000039220/ENSMUSG00000041147/ENSMUSG00000044847/ENSMUSG00000042506/ENSMUSG00000059586/ENSMUSG00000002297/ENSMUSG00000040945/ENSMUSG00000070348/ENSMUSG00000035960/ENSMUSG00000066551/ENSMUSG00000026842/ENSMUSG00000024002/ENSMUSG00000025583/ENSMUSG00000042557/ENSMUSG00000045983/ENSMUSG00000029726/ENSMUSG00000035451	19
GO:0048754	branching morphogenesis of an epithelial tube	26/1686	188/21351	0.00364074	0.0290302	0.0232683	ENSMUSG00000037169/ENSMUSG00000015605/ENSMUSG00000039994/ENSMUSG00000026556/ENSMUSG00000027985/ENSMUSG00000009097/ENSMUSG00000021782/ENSMUSG00000032796/ENSMUSG00000023411/ENSMUSG00000004231/ENSMUSG00000037242/ENSMUSG00000041415/ENSMUSG00000026842/ENSMUSG00000048402/ENSMUSG00000036862/ENSMUSG00000024913/ENSMUSG00000030774/ENSMUSG00000017724/ENSMUSG00000053110/ENSMUSG00000024515/ENSMUSG00000042942/…	26
GO:1901983	regulation of protein acetylation	14/1686	80/21351	0.00373666	0.0297516	0.0238465	ENSMUSG00000020918/ENSMUSG00000002221/ENSMUSG00000002028/ENSMUSG00000023026/ENSMUSG00000000902/ENSMUSG00000055024/ENSMUSG00000022536/ENSMUSG00000042557/ENSMUSG00000024515/ENSMUSG00000031660/ENSMUSG00000005698/ENSMUSG00000022812/ENSMUSG00000022394/ENSMUSG00000029673	14
GO:0072594	establishment of protein localization to organelle	50/1686	430/21351	0.00380448	0.0302476	0.024244	ENSMUSG00000047205/ENSMUSG00000033365/ENSMUSG00000022142/ENSMUSG00000052533/ENSMUSG00000034902/ENSMUSG00000057177/ENSMUSG00000056201/ENSMUSG00000096458/ENSMUSG00000053293/ENSMUSG00000041147/ENSMUSG00000040029/ENSMUSG00000020716/ENSMUSG00000022905/ENSMUSG00000032939/ENSMUSG00000031691/ENSMUSG00000027674/ENSMUSG00000029703/ENSMUSG00000009640/ENSMUSG00000025793/ENSMUSG00000004937/ENSMUSG00000041879/…	50
GO:0060560	developmental growth involved in morphogenesis	35/1686	277/21351	0.00390606	0.0308953	0.0247631	ENSMUSG00000015605/ENSMUSG00000021546/ENSMUSG00000051243/ENSMUSG00000056201/ENSMUSG00000026556/ENSMUSG00000000861/ENSMUSG00000023026/ENSMUSG00000000627/ENSMUSG00000026121/ENSMUSG00000033618/ENSMUSG00000019647/ENSMUSG00000025207/ENSMUSG00000022883/ENSMUSG00000055024/ENSMUSG00000028577/ENSMUSG00000029512/ENSMUSG00000026842/ENSMUSG00000005102/ENSMUSG00000045039/ENSMUSG00000030084/ENSMUSG00000030774/…	35
GO:0007062	sister chromatid cohesion	11/1686	56/21351	0.00390857	0.0308953	0.0247631	ENSMUSG00000007564/ENSMUSG00000038902/ENSMUSG00000036097/ENSMUSG00000059586/ENSMUSG00000021597/ENSMUSG00000015937/ENSMUSG00000030677/ENSMUSG00000000142/ENSMUSG00000033762/ENSMUSG00000031529/ENSMUSG00000024742	11
GO:0051496	positive regulation of stress fiber assembly	11/1686	56/21351	0.00390857	0.0308953	0.0247631	ENSMUSG00000037736/ENSMUSG00000040964/ENSMUSG00000028991/ENSMUSG00000038668/ENSMUSG00000026842/ENSMUSG00000037316/ENSMUSG00000030774/ENSMUSG00000026812/ENSMUSG00000007613/ENSMUSG00000032402/ENSMUSG00000028458	11
GO:1902893	regulation of pri-miRNA transcription by RNA polymerase II	11/1686	56/21351	0.00390857	0.0308953	0.0247631	ENSMUSG00000026313/ENSMUSG00000015605/ENSMUSG00000022463/ENSMUSG00000023411/ENSMUSG00000055320/ENSMUSG00000059552/ENSMUSG00000024515/ENSMUSG00000005698/ENSMUSG00000032187/ENSMUSG00000007613/ENSMUSG00000032402	11
GO:0048008	platelet-derived growth factor receptor signaling pathway	12/1686	64/21351	0.00393828	0.0310851	0.0249153	ENSMUSG00000026596/ENSMUSG00000009681/ENSMUSG00000027540/ENSMUSG00000034342/ENSMUSG00000025793/ENSMUSG00000026842/ENSMUSG00000022637/ENSMUSG00000039959/ENSMUSG00000031955/ENSMUSG00000039844/ENSMUSG00000029629/ENSMUSG00000027646	12
GO:0006984	ER-nucleus signaling pathway	9/1686	41/21351	0.00404638	0.0318922	0.0255622	ENSMUSG00000066877/ENSMUSG00000027540/ENSMUSG00000032485/ENSMUSG00000040964/ENSMUSG00000022463/ENSMUSG00000059552/ENSMUSG00000029467/ENSMUSG00000022812/ENSMUSG00000027381	9
GO:0050767	regulation of neurogenesis	51/1686	442/21351	0.00407991	0.0321102	0.0257369	ENSMUSG00000037169/ENSMUSG00000022607/ENSMUSG00000047139/ENSMUSG00000041740/ENSMUSG00000015605/ENSMUSG00000026235/ENSMUSG00000051243/ENSMUSG00000036030/ENSMUSG00000033326/ENSMUSG00000035413/ENSMUSG00000028059/ENSMUSG00000000861/ENSMUSG00000061751/ENSMUSG00000023026/ENSMUSG00000020716/ENSMUSG00000000627/ENSMUSG00000023110/ENSMUSG00000040761/ENSMUSG00000028991/ENSMUSG00000025423/ENSMUSG00000026121/…	51
GO:0000469	cleavage involved in rRNA processing	7/1686	27/21351	0.00410737	0.0321872	0.0257986	ENSMUSG00000027714/ENSMUSG00000017264/ENSMUSG00000019297/ENSMUSG00000028948/ENSMUSG00000040688/ENSMUSG00000022557/ENSMUSG00000039356	7
GO:0033522	histone H2A ubiquitination	7/1686	27/21351	0.00410737	0.0321872	0.0257986	ENSMUSG00000024767/ENSMUSG00000090083/ENSMUSG00000018537/ENSMUSG00000029475/ENSMUSG00000024740/ENSMUSG00000025050/ENSMUSG00000040363	7
GO:0051443	positive regulation of ubiquitin-protein transferase activity	7/1686	27/21351	0.00410737	0.0321872	0.0257986	ENSMUSG00000024182/ENSMUSG00000032501/ENSMUSG00000032171/ENSMUSG00000051674/ENSMUSG00000020235/ENSMUSG00000074794/ENSMUSG00000033102	7
GO:0030217	T cell differentiation	36/1686	288/21351	0.00413229	0.0323361	0.025918	ENSMUSG00000020918/ENSMUSG00000026596/ENSMUSG00000041075/ENSMUSG00000039621/ENSMUSG00000015605/ENSMUSG00000034686/ENSMUSG00000035413/ENSMUSG00000000861/ENSMUSG00000033792/ENSMUSG00000020167/ENSMUSG00000027985/ENSMUSG00000061311/ENSMUSG00000030528/ENSMUSG00000052713/ENSMUSG00000070643/ENSMUSG00000028991/ENSMUSG00000030067/ENSMUSG00000048502/ENSMUSG00000040524/ENSMUSG00000022827/ENSMUSG00000033767/…	36
GO:0043525	positive regulation of neuron apoptotic process	14/1686	81/21351	0.00419662	0.0327925	0.0262838	ENSMUSG00000034218/ENSMUSG00000026313/ENSMUSG00000041936/ENSMUSG00000057177/ENSMUSG00000020716/ENSMUSG00000032171/ENSMUSG00000059552/ENSMUSG00000017861/ENSMUSG00000022812/ENSMUSG00000033295/ENSMUSG00000031628/ENSMUSG00000029863/ENSMUSG00000027381/ENSMUSG00000003378	14
GO:0006270	DNA replication initiation	8/1686	34/21351	0.004211	0.0328109	0.0262986	ENSMUSG00000035754/ENSMUSG00000032555/ENSMUSG00000046591/ENSMUSG00000028587/ENSMUSG00000029730/ENSMUSG00000024833/ENSMUSG00000025358/ENSMUSG00000026669	8
GO:0048013	ephrin receptor signaling pathway	8/1686	34/21351	0.004211	0.0328109	0.0262986	ENSMUSG00000066877/ENSMUSG00000022607/ENSMUSG00000042700/ENSMUSG00000026235/ENSMUSG00000011877/ENSMUSG00000056486/ENSMUSG00000024219/ENSMUSG00000029710	8
GO:0050808	synapse organization	55/1686	485/21351	0.00423702	0.0329667	0.0264234	ENSMUSG00000022607/ENSMUSG00000026596/ENSMUSG00000010066/ENSMUSG00000037541/ENSMUSG00000041936/ENSMUSG00000021546/ENSMUSG00000042700/ENSMUSG00000026235/ENSMUSG00000056201/ENSMUSG00000028184/ENSMUSG00000032036/ENSMUSG00000025555/ENSMUSG00000061751/ENSMUSG00000021782/ENSMUSG00000038459/ENSMUSG00000042121/ENSMUSG00000059857/ENSMUSG00000033697/ENSMUSG00000069601/ENSMUSG00000031511/ENSMUSG00000030172/…	55
GO:0090100	positive regulation of transmembrane receptor protein serine/threonine kinase signaling pathway	18/1686	116/21351	0.00428956	0.033328	0.026713	ENSMUSG00000061436/ENSMUSG00000000532/ENSMUSG00000024182/ENSMUSG00000032939/ENSMUSG00000066306/ENSMUSG00000075600/ENSMUSG00000030733/ENSMUSG00000031586/ENSMUSG00000055024/ENSMUSG00000061393/ENSMUSG00000024515/ENSMUSG00000025427/ENSMUSG00000023944/ENSMUSG00000032217/ENSMUSG00000048450/ENSMUSG00000007613/ENSMUSG00000020802/ENSMUSG00000025190	18
GO:1990138	neuron projection extension	27/1686	200/21351	0.00431858	0.0335058	0.0268555	ENSMUSG00000015605/ENSMUSG00000021546/ENSMUSG00000051243/ENSMUSG00000000861/ENSMUSG00000023026/ENSMUSG00000000627/ENSMUSG00000026121/ENSMUSG00000033618/ENSMUSG00000019647/ENSMUSG00000025207/ENSMUSG00000055024/ENSMUSG00000028577/ENSMUSG00000029512/ENSMUSG00000026842/ENSMUSG00000005102/ENSMUSG00000045039/ENSMUSG00000030084/ENSMUSG00000030774/ENSMUSG00000042557/ENSMUSG00000023944/ENSMUSG00000022812/…	27
GO:0071478	cellular response to radiation	23/1686	162/21351	0.00433813	0.0336097	0.0269388	ENSMUSG00000034218/ENSMUSG00000048668/ENSMUSG00000030094/ENSMUSG00000040093/ENSMUSG00000037761/ENSMUSG00000003549/ENSMUSG00000038644/ENSMUSG00000030726/ENSMUSG00000030528/ENSMUSG00000031652/ENSMUSG00000023411/ENSMUSG00000055024/ENSMUSG00000030346/ENSMUSG00000059552/ENSMUSG00000005102/ENSMUSG00000024740/ENSMUSG00000037461/ENSMUSG00000007659/ENSMUSG00000053110/ENSMUSG00000036940/ENSMUSG00000024824/…	23
GO:0030490	maturation of SSU-rRNA	10/1686	49/21351	0.00437544	0.0337986	0.0270902	ENSMUSG00000024312/ENSMUSG00000050244/ENSMUSG00000030400/ENSMUSG00000061458/ENSMUSG00000019297/ENSMUSG00000040688/ENSMUSG00000032977/ENSMUSG00000036693/ENSMUSG00000018433/ENSMUSG00000032834	10
GO:0045839	negative regulation of mitotic nuclear division	10/1686	49/21351	0.00437544	0.0337986	0.0270902	ENSMUSG00000034218/ENSMUSG00000030649/ENSMUSG00000032435/ENSMUSG00000021287/ENSMUSG00000029554/ENSMUSG00000032264/ENSMUSG00000005871/ENSMUSG00000038542/ENSMUSG00000039298/ENSMUSG00000024542	10
GO:1902903	regulation of supramolecular fiber organization	45/1686	381/21351	0.00438107	0.0337986	0.0270902	ENSMUSG00000066877/ENSMUSG00000068744/ENSMUSG00000039621/ENSMUSG00000035299/ENSMUSG00000064302/ENSMUSG00000056201/ENSMUSG00000066406/ENSMUSG00000028059/ENSMUSG00000024142/ENSMUSG00000066306/ENSMUSG00000042121/ENSMUSG00000037736/ENSMUSG00000040964/ENSMUSG00000028991/ENSMUSG00000041734/ENSMUSG00000038668/ENSMUSG00000031865/ENSMUSG00000036377/ENSMUSG00000005871/ENSMUSG00000030000/ENSMUSG00000055024/…	45
GO:0035265	organ growth	28/1686	210/21351	0.00441526	0.0340143	0.0272631	ENSMUSG00000022607/ENSMUSG00000010066/ENSMUSG00000057177/ENSMUSG00000066406/ENSMUSG00000032185/ENSMUSG00000023345/ENSMUSG00000033323/ENSMUSG00000024014/ENSMUSG00000028991/ENSMUSG00000030067/ENSMUSG00000005871/ENSMUSG00000032171/ENSMUSG00000055024/ENSMUSG00000005514/ENSMUSG00000033237/ENSMUSG00000048078/ENSMUSG00000038518/ENSMUSG00000022865/ENSMUSG00000030774/ENSMUSG00000061393/ENSMUSG00000013787/…	28
GO:0010463	mesenchymal cell proliferation	11/1686	57/21351	0.00450488	0.0346559	0.0277773	ENSMUSG00000037169/ENSMUSG00000009097/ENSMUSG00000038894/ENSMUSG00000030067/ENSMUSG00000066551/ENSMUSG00000036862/ENSMUSG00000024913/ENSMUSG00000048450/ENSMUSG00000029629/ENSMUSG00000039476/ENSMUSG00000042812	11
GO:0006346	DNA methylation-dependent heterochromatin assembly	6/1686	21/21351	0.00463138	0.0354294	0.0283973	ENSMUSG00000027478/ENSMUSG00000036167/ENSMUSG00000020661/ENSMUSG00000015697/ENSMUSG00000005566/ENSMUSG00000032187	6
GO:0022616	DNA strand elongation	6/1686	21/21351	0.00463138	0.0354294	0.0283973	ENSMUSG00000030726/ENSMUSG00000036875/ENSMUSG00000027845/ENSMUSG00000029730/ENSMUSG00000020697/ENSMUSG00000007080	6
GO:0036344	platelet morphogenesis	6/1686	21/21351	0.00463138	0.0354294	0.0283973	ENSMUSG00000028717/ENSMUSG00000015605/ENSMUSG00000029434/ENSMUSG00000055024/ENSMUSG00000000552/ENSMUSG00000030159	6
GO:2000209	regulation of anoikis	6/1686	21/21351	0.00463138	0.0354294	0.0283973	ENSMUSG00000022607/ENSMUSG00000080268/ENSMUSG00000008305/ENSMUSG00000040463/ENSMUSG00000007659/ENSMUSG00000027646	6
GO:0006268	DNA unwinding involved in DNA replication	5/1686	15/21351	0.00468158	0.035515	0.0284659	ENSMUSG00000030528/ENSMUSG00000025209/ENSMUSG00000020752/ENSMUSG00000029730/ENSMUSG00000033762	5
GO:0035563	positive regulation of chromatin binding	5/1686	15/21351	0.00468158	0.035515	0.0284659	ENSMUSG00000021972/ENSMUSG00000028358/ENSMUSG00000002968/ENSMUSG00000030970/ENSMUSG00000036940	5
GO:0043981	histone H4-K5 acetylation	5/1686	15/21351	0.00468158	0.035515	0.0284659	ENSMUSG00000026917/ENSMUSG00000022992/ENSMUSG00000018412/ENSMUSG00000030801/ENSMUSG00000031386	5
GO:0043982	histone H4-K8 acetylation	5/1686	15/21351	0.00468158	0.035515	0.0284659	ENSMUSG00000026917/ENSMUSG00000022992/ENSMUSG00000018412/ENSMUSG00000030801/ENSMUSG00000031386	5
GO:0060831	smoothened signaling pathway involved in dorsal/ventral neural tube patterning	5/1686	15/21351	0.00468158	0.035515	0.0284659	ENSMUSG00000040836/ENSMUSG00000025231/ENSMUSG00000034292/ENSMUSG00000048402/ENSMUSG00000021318	5
GO:0071025	RNA surveillance	5/1686	15/21351	0.00468158	0.035515	0.0284659	ENSMUSG00000027714/ENSMUSG00000017264/ENSMUSG00000038542/ENSMUSG00000039356/ENSMUSG00000040482	5
GO:0008033	tRNA processing	18/1686	117/21351	0.00470466	0.0356406	0.0285666	ENSMUSG00000020781/ENSMUSG00000022031/ENSMUSG00000024505/ENSMUSG00000037376/ENSMUSG00000031960/ENSMUSG00000049482/ENSMUSG00000029097/ENSMUSG00000047583/ENSMUSG00000025899/ENSMUSG00000037085/ENSMUSG00000024271/ENSMUSG00000023938/ENSMUSG00000020549/ENSMUSG00000039826/ENSMUSG00000027079/ENSMUSG00000024251/ENSMUSG00000029715/ENSMUSG00000030423	18
GO:2000279	negative regulation of DNA biosynthetic process	9/1686	42/21351	0.004796	0.0362822	0.0290809	ENSMUSG00000039630/ENSMUSG00000031921/ENSMUSG00000029014/ENSMUSG00000017264/ENSMUSG00000059552/ENSMUSG00000024472/ENSMUSG00000041064/ENSMUSG00000024174/ENSMUSG00000027646	9
GO:0043242	negative regulation of protein-containing complex disassembly	15/1686	91/21351	0.00492713	0.0371733	0.0297951	ENSMUSG00000035299/ENSMUSG00000064302/ENSMUSG00000056201/ENSMUSG00000028059/ENSMUSG00000036377/ENSMUSG00000005871/ENSMUSG00000030000/ENSMUSG00000031787/ENSMUSG00000008604/ENSMUSG00000068663/ENSMUSG00000020135/ENSMUSG00000031161/ENSMUSG00000046201/ENSMUSG00000026933/ENSMUSG00000022983	15
GO:0021766	hippocampus development	13/1686	74/21351	0.00493421	0.0371733	0.0297951	ENSMUSG00000015605/ENSMUSG00000032036/ENSMUSG00000027985/ENSMUSG00000006464/ENSMUSG00000018476/ENSMUSG00000051768/ENSMUSG00000028078/ENSMUSG00000026812/ENSMUSG00000023391/ENSMUSG00000022812/ENSMUSG00000027869/ENSMUSG00000013236/ENSMUSG00000021318	13
GO:1901184	regulation of ERBB signaling pathway	13/1686	74/21351	0.00493421	0.0371733	0.0297951	ENSMUSG00000035890/ENSMUSG00000034342/ENSMUSG00000014402/ENSMUSG00000089832/ENSMUSG00000025371/ENSMUSG00000026883/ENSMUSG00000109511/ENSMUSG00000022637/ENSMUSG00000039959/ENSMUSG00000038740/ENSMUSG00000026174/ENSMUSG00000070738/ENSMUSG00000033295	13
GO:0007005	mitochondrion organization	55/1686	489/21351	0.00501471	0.0377277	0.0302395	ENSMUSG00000021868/ENSMUSG00000047205/ENSMUSG00000020918/ENSMUSG00000025261/ENSMUSG00000047139/ENSMUSG00000024773/ENSMUSG00000057177/ENSMUSG00000096458/ENSMUSG00000036622/ENSMUSG00000033792/ENSMUSG00000028893/ENSMUSG00000040093/ENSMUSG00000042148/ENSMUSG00000025436/ENSMUSG00000034958/ENSMUSG00000036875/ENSMUSG00000038028/ENSMUSG00000026858/ENSMUSG00000021532/ENSMUSG00000000738/ENSMUSG00000003438/…	55
GO:1903046	meiotic cell cycle process	28/1686	212/21351	0.00503712	0.0378273	0.0303193	ENSMUSG00000007564/ENSMUSG00000034218/ENSMUSG00000024660/ENSMUSG00000041147/ENSMUSG00000017485/ENSMUSG00000003549/ENSMUSG00000032555/ENSMUSG00000055884/ENSMUSG00000028614/ENSMUSG00000041415/ENSMUSG00000032498/ENSMUSG00000030346/ENSMUSG00000023809/ENSMUSG00000038252/ENSMUSG00000025487/ENSMUSG00000022350/ENSMUSG00000013787/ENSMUSG00000034329/ENSMUSG00000024533/ENSMUSG00000032815/ENSMUSG00000039738/…	28
GO:1902806	regulation of cell cycle G1/S phase transition	20/1686	136/21351	0.00504733	0.0378273	0.0303193	ENSMUSG00000045409/ENSMUSG00000021810/ENSMUSG00000020167/ENSMUSG00000044847/ENSMUSG00000027510/ENSMUSG00000026463/ENSMUSG00000002297/ENSMUSG00000070348/ENSMUSG00000005871/ENSMUSG00000035960/ENSMUSG00000028884/ENSMUSG00000059552/ENSMUSG00000045193/ENSMUSG00000027641/ENSMUSG00000025583/ENSMUSG00000045983/ENSMUSG00000031660/ENSMUSG00000025507/ENSMUSG00000029863/ENSMUSG00000029726	20
GO:0006476	protein deacetylation	16/1686	100/21351	0.00506835	0.0378273	0.0303193	ENSMUSG00000026313/ENSMUSG00000054008/ENSMUSG00000037239/ENSMUSG00000080268/ENSMUSG00000071646/ENSMUSG00000055024/ENSMUSG00000022897/ENSMUSG00000049300/ENSMUSG00000018501/ENSMUSG00000059552/ENSMUSG00000021144/ENSMUSG00000031161/ENSMUSG00000042557/ENSMUSG00000033712/ENSMUSG00000034748/ENSMUSG00000024968	16
GO:0000462	maturation of SSU-rRNA from tricistronic rRNA transcript (SSU-rRNA, 5.8S rRNA, LSU-rRNA)	8/1686	35/21351	0.00508768	0.0378273	0.0303193	ENSMUSG00000024312/ENSMUSG00000050244/ENSMUSG00000030400/ENSMUSG00000061458/ENSMUSG00000019297/ENSMUSG00000040688/ENSMUSG00000032977/ENSMUSG00000032834	8
GO:0001702	gastrulation with mouth forming second	8/1686	35/21351	0.00508768	0.0378273	0.0303193	ENSMUSG00000015605/ENSMUSG00000006215/ENSMUSG00000048078/ENSMUSG00000045039/ENSMUSG00000024913/ENSMUSG00000061393/ENSMUSG00000041688/ENSMUSG00000024515	8
GO:0007026	negative regulation of microtubule depolymerization	8/1686	35/21351	0.00508768	0.0378273	0.0303193	ENSMUSG00000035299/ENSMUSG00000064302/ENSMUSG00000028059/ENSMUSG00000005871/ENSMUSG00000031787/ENSMUSG00000020135/ENSMUSG00000031161/ENSMUSG00000026933	8
GO:0043516	regulation of DNA damage response, signal transduction by p53 class mediator	8/1686	35/21351	0.00508768	0.0378273	0.0303193	ENSMUSG00000034218/ENSMUSG00000037239/ENSMUSG00000016526/ENSMUSG00000000552/ENSMUSG00000022897/ENSMUSG00000059552/ENSMUSG00000023495/ENSMUSG00000036940	8
GO:0060261	positive regulation of transcription initiation from RNA polymerase II promoter	8/1686	35/21351	0.00508768	0.0378273	0.0303193	ENSMUSG00000002221/ENSMUSG00000015605/ENSMUSG00000030603/ENSMUSG00000017210/ENSMUSG00000013833/ENSMUSG00000003549/ENSMUSG00000059552/ENSMUSG00000020708	8
GO:2000142	regulation of DNA-templated transcription, initiation	10/1686	50/21351	0.00509027	0.0378273	0.0303193	ENSMUSG00000002221/ENSMUSG00000015605/ENSMUSG00000030603/ENSMUSG00000017210/ENSMUSG00000022682/ENSMUSG00000013833/ENSMUSG00000003549/ENSMUSG00000059552/ENSMUSG00000043535/ENSMUSG00000020708	10
GO:0045724	positive regulation of cilium assembly	7/1686	28/21351	0.00510924	0.0379166	0.0303909	ENSMUSG00000033904/ENSMUSG00000040860/ENSMUSG00000047388/ENSMUSG00000029104/ENSMUSG00000030397/ENSMUSG00000059248/ENSMUSG00000058230	7
GO:0051784	negative regulation of nuclear division	11/1686	58/21351	0.00517118	0.0382724	0.030676	ENSMUSG00000034218/ENSMUSG00000030649/ENSMUSG00000032435/ENSMUSG00000021287/ENSMUSG00000029554/ENSMUSG00000032264/ENSMUSG00000005871/ENSMUSG00000038542/ENSMUSG00000023809/ENSMUSG00000039298/ENSMUSG00000024542	11
GO:0061614	pri-miRNA transcription by RNA polymerase II	11/1686	58/21351	0.00517118	0.0382724	0.030676	ENSMUSG00000026313/ENSMUSG00000015605/ENSMUSG00000022463/ENSMUSG00000023411/ENSMUSG00000055320/ENSMUSG00000059552/ENSMUSG00000024515/ENSMUSG00000005698/ENSMUSG00000032187/ENSMUSG00000007613/ENSMUSG00000032402	11
GO:0007569	cell aging	22/1686	155/21351	0.00521344	0.0385329	0.0308848	ENSMUSG00000034218/ENSMUSG00000015605/ENSMUSG00000052056/ENSMUSG00000041147/ENSMUSG00000039231/ENSMUSG00000017485/ENSMUSG00000003549/ENSMUSG00000031540/ENSMUSG00000031921/ENSMUSG00000059586/ENSMUSG00000000282/ENSMUSG00000026842/ENSMUSG00000109511/ENSMUSG00000001517/ENSMUSG00000049300/ENSMUSG00000059552/ENSMUSG00000029104/ENSMUSG00000027641/ENSMUSG00000020235/ENSMUSG00000007817/ENSMUSG00000024174/…	22
GO:0001933	negative regulation of protein phosphorylation	42/1686	354/21351	0.0053293	0.039336	0.0315285	ENSMUSG00000066877/ENSMUSG00000055725/ENSMUSG00000003099/ENSMUSG00000027540/ENSMUSG00000034342/ENSMUSG00000037239/ENSMUSG00000021670/ENSMUSG00000020716/ENSMUSG00000032501/ENSMUSG00000032020/ENSMUSG00000031530/ENSMUSG00000028991/ENSMUSG00000041734/ENSMUSG00000034889/ENSMUSG00000005871/ENSMUSG00000014402/ENSMUSG00000060216/ENSMUSG00000025371/ENSMUSG00000024639/ENSMUSG00000013646/ENSMUSG00000015937/…	42
GO:0006977	DNA damage response, signal transduction by p53 class mediator resulting in cell cycle arrest	4/1686	10/21351	0.0055224	0.0403793	0.0323648	ENSMUSG00000027510/ENSMUSG00000059552/ENSMUSG00000025507/ENSMUSG00000029863	4
GO:0021520	spinal cord motor neuron cell fate specification	4/1686	10/21351	0.0055224	0.0403793	0.0323648	ENSMUSG00000032318/ENSMUSG00000025231/ENSMUSG00000048402/ENSMUSG00000021318	4
GO:0031118	rRNA pseudouridine synthesis	4/1686	10/21351	0.0055224	0.0403793	0.0323648	ENSMUSG00000014907/ENSMUSG00000028010/ENSMUSG00000051169/ENSMUSG00000027324	4
GO:0033314	mitotic DNA replication checkpoint	4/1686	10/21351	0.0055224	0.0403793	0.0323648	ENSMUSG00000032555/ENSMUSG00000046591/ENSMUSG00000028587/ENSMUSG00000042489	4
GO:1901838	positive regulation of transcription of nucleolar large rRNA by RNA polymerase I	4/1686	10/21351	0.0055224	0.0403793	0.0323648	ENSMUSG00000028991/ENSMUSG00000000902/ENSMUSG00000032187/ENSMUSG00000018433	4
GO:1901978	positive regulation of cell cycle checkpoint	4/1686	10/21351	0.0055224	0.0403793	0.0323648	ENSMUSG00000032435/ENSMUSG00000021287/ENSMUSG00000038542/ENSMUSG00000033712	4
GO:1990253	cellular response to leucine starvation	4/1686	10/21351	0.0055224	0.0403793	0.0323648	ENSMUSG00000028893/ENSMUSG00000028991/ENSMUSG00000005102/ENSMUSG00000041638	4
GO:0071901	negative regulation of protein serine/threonine kinase activity	18/1686	119/21351	0.00563395	0.0411399	0.0329744	ENSMUSG00000055725/ENSMUSG00000027540/ENSMUSG00000037239/ENSMUSG00000021670/ENSMUSG00000020716/ENSMUSG00000031530/ENSMUSG00000005871/ENSMUSG00000015937/ENSMUSG00000026842/ENSMUSG00000026883/ENSMUSG00000109511/ENSMUSG00000024913/ENSMUSG00000030551/ENSMUSG00000022812/ENSMUSG00000039298/ENSMUSG00000031628/ENSMUSG00000032601/ENSMUSG00000028458	18
GO:2000144	positive regulation of DNA-templated transcription, initiation	9/1686	43/21351	0.00564914	0.0411957	0.0330191	ENSMUSG00000002221/ENSMUSG00000015605/ENSMUSG00000030603/ENSMUSG00000017210/ENSMUSG00000013833/ENSMUSG00000003549/ENSMUSG00000059552/ENSMUSG00000043535/ENSMUSG00000020708	9
GO:0001510	RNA methylation	12/1686	67/21351	0.0057799	0.0420931	0.0337384	ENSMUSG00000074102/ENSMUSG00000037376/ENSMUSG00000029097/ENSMUSG00000038279/ENSMUSG00000047583/ENSMUSG00000028114/ENSMUSG00000025899/ENSMUSG00000037085/ENSMUSG00000005378/ENSMUSG00000022000/ENSMUSG00000024251/ENSMUSG00000029726	12
GO:0001837	epithelial to mesenchymal transition	21/1686	147/21351	0.00579983	0.042182	0.0338096	ENSMUSG00000064302/ENSMUSG00000026556/ENSMUSG00000037239/ENSMUSG00000027985/ENSMUSG00000021782/ENSMUSG00000041000/ENSMUSG00000024613/ENSMUSG00000028991/ENSMUSG00000039158/ENSMUSG00000026883/ENSMUSG00000029003/ENSMUSG00000024515/ENSMUSG00000000142/ENSMUSG00000040717/ENSMUSG00000022812/ENSMUSG00000005566/ENSMUSG00000085795/ENSMUSG00000048450/ENSMUSG00000007613/ENSMUSG00000032402/ENSMUSG00000035451	21
GO:0001763	morphogenesis of a branching structure	31/1686	244/21351	0.00585336	0.0425147	0.0340763	ENSMUSG00000037169/ENSMUSG00000015605/ENSMUSG00000021546/ENSMUSG00000039994/ENSMUSG00000026556/ENSMUSG00000000861/ENSMUSG00000027985/ENSMUSG00000009097/ENSMUSG00000021782/ENSMUSG00000033618/ENSMUSG00000032796/ENSMUSG00000023411/ENSMUSG00000004231/ENSMUSG00000037242/ENSMUSG00000041415/ENSMUSG00000026842/ENSMUSG00000048402/ENSMUSG00000036862/ENSMUSG00000030084/ENSMUSG00000024913/ENSMUSG00000030774/…	31
GO:0034332	adherens junction organization	10/1686	51/21351	0.00589343	0.0426922	0.0342186	ENSMUSG00000026235/ENSMUSG00000059674/ENSMUSG00000021782/ENSMUSG00000032312/ENSMUSG00000041605/ENSMUSG00000041957/ENSMUSG00000036862/ENSMUSG00000029580/ENSMUSG00000085795/ENSMUSG00000026782	10
GO:0048701	embryonic cranial skeleton morphogenesis	10/1686	51/21351	0.00589343	0.0426922	0.0342186	ENSMUSG00000054008/ENSMUSG00000009097/ENSMUSG00000040675/ENSMUSG00000025580/ENSMUSG00000024169/ENSMUSG00000023391/ENSMUSG00000007613/ENSMUSG00000039476/ENSMUSG00000032402/ENSMUSG00000021318	10
GO:0007528	neuromuscular junction development	11/1686	59/21351	0.00591296	0.0427204	0.0342412	ENSMUSG00000010066/ENSMUSG00000037541/ENSMUSG00000041936/ENSMUSG00000061751/ENSMUSG00000031865/ENSMUSG00000026024/ENSMUSG00000036528/ENSMUSG00000030774/ENSMUSG00000003352/ENSMUSG00000022812/ENSMUSG00000048376	11
GO:0035019	somatic stem cell population maintenance	11/1686	59/21351	0.00591296	0.0427204	0.0342412	ENSMUSG00000026556/ENSMUSG00000008958/ENSMUSG00000031540/ENSMUSG00000039410/ENSMUSG00000003680/ENSMUSG00000024063/ENSMUSG00000005871/ENSMUSG00000004231/ENSMUSG00000024913/ENSMUSG00000053110/ENSMUSG00000038256	11
GO:0016973	poly(A)+ mRNA export from nucleus	6/1686	22/21351	0.00594895	0.042867	0.0343587	ENSMUSG00000032939/ENSMUSG00000001150/ENSMUSG00000015023/ENSMUSG00000038542/ENSMUSG00000022194/ENSMUSG00000039509	6
GO:0048339	paraxial mesoderm development	6/1686	22/21351	0.00594895	0.042867	0.0343587	ENSMUSG00000027985/ENSMUSG00000055320/ENSMUSG00000039509/ENSMUSG00000029104/ENSMUSG00000053110/ENSMUSG00000032402	6
GO:0043244	regulation of protein-containing complex disassembly	19/1686	129/21351	0.00606936	0.043677	0.0350079	ENSMUSG00000035299/ENSMUSG00000064302/ENSMUSG00000056201/ENSMUSG00000028059/ENSMUSG00000058301/ENSMUSG00000036377/ENSMUSG00000005871/ENSMUSG00000030000/ENSMUSG00000031787/ENSMUSG00000008604/ENSMUSG00000068663/ENSMUSG00000043535/ENSMUSG00000020135/ENSMUSG00000031161/ENSMUSG00000046201/ENSMUSG00000026933/ENSMUSG00000019261/ENSMUSG00000005533/ENSMUSG00000022983	19
GO:1902745	positive regulation of lamellipodium organization	8/1686	36/21351	0.00609727	0.0437625	0.0350765	ENSMUSG00000026313/ENSMUSG00000056201/ENSMUSG00000033792/ENSMUSG00000028991/ENSMUSG00000023075/ENSMUSG00000026782/ENSMUSG00000029673/ENSMUSG00000027646	8
GO:1904358	positive regulation of telomere maintenance via telomere lengthening	8/1686	36/21351	0.00609727	0.0437625	0.0350765	ENSMUSG00000014907/ENSMUSG00000038685/ENSMUSG00000034218/ENSMUSG00000026622/ENSMUSG00000021972/ENSMUSG00000001416/ENSMUSG00000031529/ENSMUSG00000014426	8
GO:0021510	spinal cord development	16/1686	102/21351	0.00615877	0.0441459	0.0353838	ENSMUSG00000028717/ENSMUSG00000032318/ENSMUSG00000060798/ENSMUSG00000020716/ENSMUSG00000035314/ENSMUSG00000025231/ENSMUSG00000070643/ENSMUSG00000028991/ENSMUSG00000030067/ENSMUSG00000030400/ENSMUSG00000031865/ENSMUSG00000024831/ENSMUSG00000041415/ENSMUSG00000048402/ENSMUSG00000013236/ENSMUSG00000021318	16
GO:0043507	positive regulation of JUN kinase activity	13/1686	76/21351	0.00622026	0.0445283	0.0356902	ENSMUSG00000020888/ENSMUSG00000026235/ENSMUSG00000024182/ENSMUSG00000027540/ENSMUSG00000026556/ENSMUSG00000027692/ENSMUSG00000003233/ENSMUSG00000033618/ENSMUSG00000026883/ENSMUSG00000042724/ENSMUSG00000030774/ENSMUSG00000021464/ENSMUSG00000014426	13
GO:0010592	positive regulation of lamellipodium assembly	7/1686	29/21351	0.00628393	0.0446912	0.0358208	ENSMUSG00000026313/ENSMUSG00000056201/ENSMUSG00000033792/ENSMUSG00000028991/ENSMUSG00000023075/ENSMUSG00000026782/ENSMUSG00000029673	7
GO:0030511	positive regulation of transforming growth factor beta receptor signaling pathway	7/1686	29/21351	0.00628393	0.0446912	0.0358208	ENSMUSG00000061436/ENSMUSG00000024182/ENSMUSG00000055024/ENSMUSG00000024515/ENSMUSG00000023944/ENSMUSG00000032217/ENSMUSG00000025190	7
GO:0031116	positive regulation of microtubule polymerization	7/1686	29/21351	0.00628393	0.0446912	0.0358208	ENSMUSG00000068744/ENSMUSG00000066306/ENSMUSG00000031865/ENSMUSG00000005871/ENSMUSG00000040549/ENSMUSG00000030774/ENSMUSG00000039298	7
GO:0070198	protein localization to chromosome, telomeric region	7/1686	29/21351	0.00628393	0.0446912	0.0358208	ENSMUSG00000041147/ENSMUSG00000031921/ENSMUSG00000015937/ENSMUSG00000041346/ENSMUSG00000025374/ENSMUSG00000001416/ENSMUSG00000031529	7
GO:1903846	positive regulation of cellular response to transforming growth factor beta stimulus	7/1686	29/21351	0.00628393	0.0446912	0.0358208	ENSMUSG00000061436/ENSMUSG00000024182/ENSMUSG00000055024/ENSMUSG00000024515/ENSMUSG00000023944/ENSMUSG00000032217/ENSMUSG00000025190	7
GO:0000291	nuclear-transcribed mRNA catabolic process, exonucleolytic	5/1686	16/21351	0.00637206	0.0447355	0.0358563	ENSMUSG00000027714/ENSMUSG00000040356/ENSMUSG00000053333/ENSMUSG00000039356/ENSMUSG00000020362	5
GO:0019081	viral translation	5/1686	16/21351	0.00637206	0.0447355	0.0358563	ENSMUSG00000042699/ENSMUSG00000056076/ENSMUSG00000016554/ENSMUSG00000005102/ENSMUSG00000006498	5
GO:0032042	mitochondrial DNA metabolic process	5/1686	16/21351	0.00637206	0.0447355	0.0358563	ENSMUSG00000028893/ENSMUSG00000036875/ENSMUSG00000059552/ENSMUSG00000002814/ENSMUSG00000020697	5
GO:0060391	positive regulation of SMAD protein signal transduction	5/1686	16/21351	0.00637206	0.0447355	0.0358563	ENSMUSG00000032939/ENSMUSG00000030733/ENSMUSG00000031586/ENSMUSG00000024515/ENSMUSG00000007613	5
GO:0070885	negative regulation of calcineurin-NFAT signaling cascade	5/1686	16/21351	0.00637206	0.0447355	0.0358563	ENSMUSG00000003573/ENSMUSG00000026463/ENSMUSG00000028991/ENSMUSG00000022812/ENSMUSG00000025813	5
GO:0090231	regulation of spindle checkpoint	5/1686	16/21351	0.00637206	0.0447355	0.0358563	ENSMUSG00000030649/ENSMUSG00000032435/ENSMUSG00000021287/ENSMUSG00000038542/ENSMUSG00000039298	5
GO:0098974	postsynaptic actin cytoskeleton organization	5/1686	16/21351	0.00637206	0.0447355	0.0358563	ENSMUSG00000042700/ENSMUSG00000025555/ENSMUSG00000031511/ENSMUSG00000029580/ENSMUSG00000026782	5
GO:0099188	postsynaptic cytoskeleton organization	5/1686	16/21351	0.00637206	0.0447355	0.0358563	ENSMUSG00000042700/ENSMUSG00000025555/ENSMUSG00000031511/ENSMUSG00000029580/ENSMUSG00000026782	5
GO:0106057	negative regulation of calcineurin-mediated signaling	5/1686	16/21351	0.00637206	0.0447355	0.0358563	ENSMUSG00000003573/ENSMUSG00000026463/ENSMUSG00000028991/ENSMUSG00000022812/ENSMUSG00000025813	5
GO:0110154	RNA decapping	5/1686	16/21351	0.00637206	0.0447355	0.0358563	ENSMUSG00000020454/ENSMUSG00000036270/ENSMUSG00000046139/ENSMUSG00000024472/ENSMUSG00000040482	5
GO:0150116	regulation of cell-substrate junction organization	12/1686	68/21351	0.00652624	0.0457591	0.0366768	ENSMUSG00000022607/ENSMUSG00000064302/ENSMUSG00000056201/ENSMUSG00000024277/ENSMUSG00000037736/ENSMUSG00000040945/ENSMUSG00000028649/ENSMUSG00000026842/ENSMUSG00000026812/ENSMUSG00000026074/ENSMUSG00000032402/ENSMUSG00000027646	12
GO:0045197	establishment or maintenance of epithelial cell apical/basal polarity	9/1686	44/21351	0.00661478	0.046202	0.0370317	ENSMUSG00000026556/ENSMUSG00000024969/ENSMUSG00000021782/ENSMUSG00000000881/ENSMUSG00000032796/ENSMUSG00000025812/ENSMUSG00000022568/ENSMUSG00000042812/ENSMUSG00000070047	9
GO:0046621	negative regulation of organ growth	9/1686	44/21351	0.00661478	0.046202	0.0370317	ENSMUSG00000022607/ENSMUSG00000057177/ENSMUSG00000033323/ENSMUSG00000030067/ENSMUSG00000005871/ENSMUSG00000038518/ENSMUSG00000022865/ENSMUSG00000030774/ENSMUSG00000038530	9
GO:1902895	positive regulation of pri-miRNA transcription by RNA polymerase II	9/1686	44/21351	0.00661478	0.046202	0.0370317	ENSMUSG00000015605/ENSMUSG00000022463/ENSMUSG00000055320/ENSMUSG00000059552/ENSMUSG00000024515/ENSMUSG00000005698/ENSMUSG00000032187/ENSMUSG00000007613/ENSMUSG00000032402	9
GO:0001825	blastocyst formation	11/1686	60/21351	0.00673586	0.0469876	0.0376614	ENSMUSG00000015605/ENSMUSG00000042323/ENSMUSG00000038279/ENSMUSG00000020692/ENSMUSG00000035632/ENSMUSG00000027671/ENSMUSG00000036550/ENSMUSG00000027660/ENSMUSG00000041264/ENSMUSG00000002052/ENSMUSG00000053110	11
GO:0007006	mitochondrial membrane organization	16/1686	103/21351	0.00677098	0.0471723	0.0378095	ENSMUSG00000021868/ENSMUSG00000057177/ENSMUSG00000096458/ENSMUSG00000000738/ENSMUSG00000003438/ENSMUSG00000005299/ENSMUSG00000022437/ENSMUSG00000021044/ENSMUSG00000039768/ENSMUSG00000022194/ENSMUSG00000059552/ENSMUSG00000007659/ENSMUSG00000031967/ENSMUSG00000005069/ENSMUSG00000022812/ENSMUSG00000027381	16
GO:0035088	establishment or maintenance of apical/basal cell polarity	10/1686	52/21351	0.00679195	0.047198	0.0378301	ENSMUSG00000026556/ENSMUSG00000024969/ENSMUSG00000021782/ENSMUSG00000000881/ENSMUSG00000020536/ENSMUSG00000032796/ENSMUSG00000025812/ENSMUSG00000022568/ENSMUSG00000042812/ENSMUSG00000070047	10
GO:0061245	establishment or maintenance of bipolar cell polarity	10/1686	52/21351	0.00679195	0.047198	0.0378301	ENSMUSG00000026556/ENSMUSG00000024969/ENSMUSG00000021782/ENSMUSG00000000881/ENSMUSG00000020536/ENSMUSG00000032796/ENSMUSG00000025812/ENSMUSG00000022568/ENSMUSG00000042812/ENSMUSG00000070047	10
GO:0098687	chromosomal region	80/1690	297/21281	5.29354e-23	3.40374e-20	2.49632e-20	ENSMUSG00000007564/ENSMUSG00000027478/ENSMUSG00000038685/ENSMUSG00000034218/ENSMUSG00000029345/ENSMUSG00000064302/ENSMUSG00000039220/ENSMUSG00000090083/ENSMUSG00000033326/ENSMUSG00000024660/ENSMUSG00000031629/ENSMUSG00000058301/ENSMUSG00000016559/ENSMUSG00000041147/ENSMUSG00000028066/ENSMUSG00000039630/ENSMUSG00000039231/ENSMUSG00000042323/ENSMUSG00000032435/ENSMUSG00000026622/ENSMUSG00000038025/…	80
GO:0005681	spliceosomal complex	59/1690	203/21281	4.8835e-19	1.57005e-16	1.15148e-16	ENSMUSG00000003527/ENSMUSG00000027193/ENSMUSG00000046434/ENSMUSG00000024853/ENSMUSG00000061479/ENSMUSG00000029345/ENSMUSG00000021546/ENSMUSG00000027404/ENSMUSG00000061360/ENSMUSG00000030512/ENSMUSG00000061136/ENSMUSG00000003660/ENSMUSG00000058301/ENSMUSG00000027649/ENSMUSG00000039630/ENSMUSG00000039218/ENSMUSG00000061613/ENSMUSG00000078676/ENSMUSG00000028134/ENSMUSG00000029701/ENSMUSG00000003360/…	59
GO:0000781	chromosome, telomeric region	38/1690	106/21281	4.45356e-16	9.54547e-14	7.00069e-14	ENSMUSG00000038685/ENSMUSG00000034218/ENSMUSG00000029345/ENSMUSG00000039220/ENSMUSG00000090083/ENSMUSG00000058301/ENSMUSG00000016559/ENSMUSG00000041147/ENSMUSG00000003549/ENSMUSG00000038644/ENSMUSG00000030528/ENSMUSG00000036875/ENSMUSG00000029703/ENSMUSG00000031921/ENSMUSG00000059586/ENSMUSG00000027845/ENSMUSG00000028587/ENSMUSG00000026037/ENSMUSG00000025358/ENSMUSG00000021972/ENSMUSG00000041346/…	38
GO:0120114	Sm-like protein family complex	31/1690	78/21281	8.10272e-15	1.30251e-12	9.55268e-13	ENSMUSG00000024853/ENSMUSG00000061479/ENSMUSG00000027404/ENSMUSG00000037275/ENSMUSG00000061360/ENSMUSG00000030512/ENSMUSG00000061136/ENSMUSG00000003660/ENSMUSG00000044847/ENSMUSG00000003360/ENSMUSG00000042502/ENSMUSG00000056305/ENSMUSG00000060121/ENSMUSG00000028902/ENSMUSG00000015176/ENSMUSG00000015748/ENSMUSG00000033732/ENSMUSG00000020850/ENSMUSG00000049396/ENSMUSG00000066148/ENSMUSG00000025439/…	31
GO:0016607	nuclear speck	68/1690	332/21281	2.95639e-13	3.80192e-11	2.78834e-11	ENSMUSG00000027193/ENSMUSG00000029505/ENSMUSG00000024853/ENSMUSG00000039210/ENSMUSG00000026313/ENSMUSG00000029345/ENSMUSG00000050567/ENSMUSG00000006235/ENSMUSG00000074102/ENSMUSG00000052915/ENSMUSG00000008958/ENSMUSG00000016526/ENSMUSG00000061360/ENSMUSG00000030512/ENSMUSG00000061136/ENSMUSG00000052056/ENSMUSG00000005481/ENSMUSG00000001524/ENSMUSG00000024335/ENSMUSG00000039630/ENSMUSG00000040606/…	68
GO:0071013	catalytic step 2 spliceosome	30/1690	83/21281	4.24477e-13	4.54897e-11	3.33624e-11	ENSMUSG00000003527/ENSMUSG00000024853/ENSMUSG00000029345/ENSMUSG00000021546/ENSMUSG00000027404/ENSMUSG00000030512/ENSMUSG00000003660/ENSMUSG00000039630/ENSMUSG00000003360/ENSMUSG00000059208/ENSMUSG00000034889/ENSMUSG00000028902/ENSMUSG00000066037/ENSMUSG00000019470/ENSMUSG00000033732/ENSMUSG00000020850/ENSMUSG00000024604/ENSMUSG00000001767/ENSMUSG00000024735/ENSMUSG00000040383/ENSMUSG00000037993/…	30
GO:0000228	nuclear chromosome	58/1690	275/21281	4.69914e-12	3.81358e-10	2.7969e-10	ENSMUSG00000029505/ENSMUSG00000027714/ENSMUSG00000042699/ENSMUSG00000039994/ENSMUSG00000024660/ENSMUSG00000016559/ENSMUSG00000041147/ENSMUSG00000053877/ENSMUSG00000028066/ENSMUSG00000039630/ENSMUSG00000045482/ENSMUSG00000026622/ENSMUSG00000037761/ENSMUSG00000038644/ENSMUSG00000024260/ENSMUSG00000030726/ENSMUSG00000030528/ENSMUSG00000028430/ENSMUSG00000029703/ENSMUSG00000009640/ENSMUSG00000032555/…	58
GO:0005684	U2-type spliceosomal complex	30/1690	90/21281	4.74474e-12	3.81358e-10	2.7969e-10	ENSMUSG00000024853/ENSMUSG00000029345/ENSMUSG00000027404/ENSMUSG00000061360/ENSMUSG00000030512/ENSMUSG00000061136/ENSMUSG00000003660/ENSMUSG00000078676/ENSMUSG00000024422/ENSMUSG00000028902/ENSMUSG00000019470/ENSMUSG00000015748/ENSMUSG00000033732/ENSMUSG00000020850/ENSMUSG00000024604/ENSMUSG00000001767/ENSMUSG00000024735/ENSMUSG00000040383/ENSMUSG00000034931/ENSMUSG00000066148/ENSMUSG00000008373/…	30
GO:0030532	small nuclear ribonucleoprotein complex	25/1690	66/21281	1.13497e-11	8.10873e-10	5.94698e-10	ENSMUSG00000024853/ENSMUSG00000061479/ENSMUSG00000027404/ENSMUSG00000061360/ENSMUSG00000030512/ENSMUSG00000061136/ENSMUSG00000003660/ENSMUSG00000044847/ENSMUSG00000003360/ENSMUSG00000042502/ENSMUSG00000056305/ENSMUSG00000028902/ENSMUSG00000015176/ENSMUSG00000015748/ENSMUSG00000033732/ENSMUSG00000020850/ENSMUSG00000066148/ENSMUSG00000008373/ENSMUSG00000002455/ENSMUSG00000018974/ENSMUSG00000020211/…	25
GO:0070603	SWI/SNF superfamily-type complex	26/1690	73/21281	2.26484e-11	1.45629e-09	1.06805e-09	ENSMUSG00000036180/ENSMUSG00000029505/ENSMUSG00000018474/ENSMUSG00000053877/ENSMUSG00000023018/ENSMUSG00000070808/ENSMUSG00000045482/ENSMUSG00000042323/ENSMUSG00000037761/ENSMUSG00000009640/ENSMUSG00000071226/ENSMUSG00000032481/ENSMUSG00000003778/ENSMUSG00000007880/ENSMUSG00000027671/ENSMUSG00000037935/ENSMUSG00000071646/ENSMUSG00000000902/ENSMUSG00000033237/ENSMUSG00000024826/ENSMUSG00000021144/…	26
GO:0000123	histone acetyltransferase complex	27/1690	82/21281	7.58365e-11	4.43299e-09	3.25117e-09	ENSMUSG00000029505/ENSMUSG00000020918/ENSMUSG00000026917/ENSMUSG00000052915/ENSMUSG00000042506/ENSMUSG00000045482/ENSMUSG00000022992/ENSMUSG00000031540/ENSMUSG00000009640/ENSMUSG00000003778/ENSMUSG00000003680/ENSMUSG00000027671/ENSMUSG00000027425/ENSMUSG00000018412/ENSMUSG00000055024/ENSMUSG00000039117/ENSMUSG00000021767/ENSMUSG00000030801/ENSMUSG00000037343/ENSMUSG00000001632/ENSMUSG00000029580/…	27
GO:0000775	chromosome, centromeric region	45/1690	201/21281	1.4769e-10	7.91373e-09	5.80396e-09	ENSMUSG00000007564/ENSMUSG00000027478/ENSMUSG00000064302/ENSMUSG00000033326/ENSMUSG00000024660/ENSMUSG00000031629/ENSMUSG00000028066/ENSMUSG00000039630/ENSMUSG00000039231/ENSMUSG00000042323/ENSMUSG00000032435/ENSMUSG00000026622/ENSMUSG00000038025/ENSMUSG00000029554/ENSMUSG00000032264/ENSMUSG00000029703/ENSMUSG00000020271/ENSMUSG00000002307/ENSMUSG00000040945/ENSMUSG00000047710/ENSMUSG00000031865/…	45
GO:0000792	heterochromatin	29/1690	96/21281	1.60984e-10	7.96252e-09	5.83975e-09	ENSMUSG00000027478/ENSMUSG00000030816/ENSMUSG00000040669/ENSMUSG00000001924/ENSMUSG00000058392/ENSMUSG00000033326/ENSMUSG00000024660/ENSMUSG00000028796/ENSMUSG00000039231/ENSMUSG00000017485/ENSMUSG00000041560/ENSMUSG00000032097/ENSMUSG00000078249/ENSMUSG00000029703/ENSMUSG00000002307/ENSMUSG00000038214/ENSMUSG00000046711/ENSMUSG00000018537/ENSMUSG00000026037/ENSMUSG00000015937/ENSMUSG00000028358/…	29
GO:0097525	spliceosomal snRNP complex	22/1690	58/21281	1.88625e-10	8.66327e-09	6.35368e-09	ENSMUSG00000024853/ENSMUSG00000061479/ENSMUSG00000027404/ENSMUSG00000061360/ENSMUSG00000030512/ENSMUSG00000061136/ENSMUSG00000003660/ENSMUSG00000003360/ENSMUSG00000042502/ENSMUSG00000056305/ENSMUSG00000028902/ENSMUSG00000015748/ENSMUSG00000033732/ENSMUSG00000020850/ENSMUSG00000066148/ENSMUSG00000008373/ENSMUSG00000002455/ENSMUSG00000018974/ENSMUSG00000020211/ENSMUSG00000020929/ENSMUSG00000002129/…	22
GO:0005667	transcription regulator complex	78/1690	468/21281	2.79665e-10	1.19883e-08	8.79227e-09	ENSMUSG00000019984/ENSMUSG00000015709/ENSMUSG00000061436/ENSMUSG00000036180/ENSMUSG00000020918/ENSMUSG00000028717/ENSMUSG00000026313/ENSMUSG00000018474/ENSMUSG00000061079/ENSMUSG00000045248/ENSMUSG00000032411/ENSMUSG00000024642/ENSMUSG00000037275/ENSMUSG00000001524/ENSMUSG00000032185/ENSMUSG00000020167/ENSMUSG00000039630/ENSMUSG00000045482/ENSMUSG00000026641/ENSMUSG00000027985/ENSMUSG00000035666/…	78
GO:0031248	protein acetyltransferase complex	28/1690	93/21281	3.61763e-10	1.36832e-08	1.00353e-08	ENSMUSG00000029505/ENSMUSG00000020918/ENSMUSG00000026917/ENSMUSG00000052915/ENSMUSG00000042506/ENSMUSG00000045482/ENSMUSG00000022992/ENSMUSG00000031540/ENSMUSG00000009640/ENSMUSG00000003778/ENSMUSG00000003680/ENSMUSG00000027671/ENSMUSG00000027425/ENSMUSG00000018412/ENSMUSG00000055024/ENSMUSG00000021555/ENSMUSG00000039117/ENSMUSG00000021767/ENSMUSG00000030801/ENSMUSG00000037343/ENSMUSG00000001632/…	28
GO:1902493	acetyltransferase complex	28/1690	93/21281	3.61763e-10	1.36832e-08	1.00353e-08	ENSMUSG00000029505/ENSMUSG00000020918/ENSMUSG00000026917/ENSMUSG00000052915/ENSMUSG00000042506/ENSMUSG00000045482/ENSMUSG00000022992/ENSMUSG00000031540/ENSMUSG00000009640/ENSMUSG00000003778/ENSMUSG00000003680/ENSMUSG00000027671/ENSMUSG00000027425/ENSMUSG00000018412/ENSMUSG00000055024/ENSMUSG00000021555/ENSMUSG00000039117/ENSMUSG00000021767/ENSMUSG00000030801/ENSMUSG00000037343/ENSMUSG00000001632/…	28
GO:0005819	spindle	60/1690	324/21281	5.25847e-10	1.87844e-08	1.37766e-08	ENSMUSG00000038241/ENSMUSG00000068744/ENSMUSG00000078762/ENSMUSG00000001964/ENSMUSG00000020918/ENSMUSG00000034218/ENSMUSG00000029466/ENSMUSG00000064302/ENSMUSG00000028906/ENSMUSG00000032411/ENSMUSG00000024660/ENSMUSG00000044700/ENSMUSG00000029165/ENSMUSG00000023345/ENSMUSG00000003644/ENSMUSG00000039630/ENSMUSG00000033209/ENSMUSG00000032435/ENSMUSG00000024277/ENSMUSG00000026622/ENSMUSG00000029554/…	60
GO:0005814	centriole	32/1690	121/21281	8.19461e-10	2.77323e-08	2.0339e-08	ENSMUSG00000038241/ENSMUSG00000024118/ENSMUSG00000033904/ENSMUSG00000031150/ENSMUSG00000068394/ENSMUSG00000001151/ENSMUSG00000026790/ENSMUSG00000023345/ENSMUSG00000041491/ENSMUSG00000073542/ENSMUSG00000027959/ENSMUSG00000043987/ENSMUSG00000040860/ENSMUSG00000031865/ENSMUSG00000037979/ENSMUSG00000038126/ENSMUSG00000039158/ENSMUSG00000032782/ENSMUSG00000073434/ENSMUSG00000029104/ENSMUSG00000020776/…	32
GO:0061695	transferase complex, transferring phosphorus-containing groups	49/1690	243/21281	1.06561e-09	3.42593e-08	2.51259e-08	ENSMUSG00000028099/ENSMUSG00000020918/ENSMUSG00000000532/ENSMUSG00000027395/ENSMUSG00000027651/ENSMUSG00000025010/ENSMUSG00000021258/ENSMUSG00000001524/ENSMUSG00000038485/ENSMUSG00000045482/ENSMUSG00000028893/ENSMUSG00000029385/ENSMUSG00000038644/ENSMUSG00000027304/ENSMUSG00000030726/ENSMUSG00000049553/ENSMUSG00000036875/ENSMUSG00000003680/ENSMUSG00000028318/ENSMUSG00000030400/ENSMUSG00000034032/…	49
GO:0005874	microtubule	70/1690	421/21281	2.55238e-09	7.81514e-08	5.73166e-08	ENSMUSG00000009418/ENSMUSG00000068744/ENSMUSG00000013155/ENSMUSG00000078762/ENSMUSG00000001964/ENSMUSG00000023009/ENSMUSG00000035299/ENSMUSG00000033257/ENSMUSG00000064302/ENSMUSG00000057177/ENSMUSG00000001151/ENSMUSG00000026790/ENSMUSG00000024660/ENSMUSG00000028059/ENSMUSG00000001229/ENSMUSG00000018707/ENSMUSG00000038180/ENSMUSG00000039630/ENSMUSG00000032435/ENSMUSG00000024277/ENSMUSG00000026622/…	70
GO:1904949	ATPase complex	27/1690	96/21281	3.93586e-09	1.15034e-07	8.43668e-08	ENSMUSG00000036180/ENSMUSG00000029505/ENSMUSG00000018474/ENSMUSG00000053877/ENSMUSG00000023018/ENSMUSG00000070808/ENSMUSG00000045482/ENSMUSG00000042323/ENSMUSG00000037761/ENSMUSG00000017550/ENSMUSG00000009640/ENSMUSG00000071226/ENSMUSG00000032481/ENSMUSG00000003778/ENSMUSG00000007880/ENSMUSG00000027671/ENSMUSG00000037935/ENSMUSG00000071646/ENSMUSG00000000902/ENSMUSG00000033237/ENSMUSG00000024826/…	27
GO:0035770	ribonucleoprotein granule	46/1690	231/21281	5.19272e-09	1.4517e-07	1.06468e-07	ENSMUSG00000018765/ENSMUSG00000007670/ENSMUSG00000023118/ENSMUSG00000047153/ENSMUSG00000041530/ENSMUSG00000021546/ENSMUSG00000018583/ENSMUSG00000042699/ENSMUSG00000109336/ENSMUSG00000016526/ENSMUSG00000025571/ENSMUSG00000039630/ENSMUSG00000032480/ENSMUSG00000052707/ENSMUSG00000032097/ENSMUSG00000034610/ENSMUSG00000031586/ENSMUSG00000035632/ENSMUSG00000020721/ENSMUSG00000020454/ENSMUSG00000036550/…	46
GO:0000118	histone deacetylase complex	22/1690	75/21281	4.63633e-08	1.24215e-06	9.10997e-07	ENSMUSG00000036180/ENSMUSG00000029505/ENSMUSG00000028717/ENSMUSG00000026313/ENSMUSG00000018474/ENSMUSG00000052056/ENSMUSG00000053877/ENSMUSG00000045482/ENSMUSG00000024260/ENSMUSG00000009640/ENSMUSG00000003778/ENSMUSG00000038773/ENSMUSG00000080268/ENSMUSG00000071646/ENSMUSG00000018501/ENSMUSG00000037791/ENSMUSG00000021144/ENSMUSG00000031161/ENSMUSG00000042557/ENSMUSG00000039985/ENSMUSG00000063870/…	22
GO:0000776	kinetochore	31/1690	137/21281	7.96966e-08	2.0498e-06	1.50333e-06	ENSMUSG00000064302/ENSMUSG00000024660/ENSMUSG00000031629/ENSMUSG00000028066/ENSMUSG00000039630/ENSMUSG00000042323/ENSMUSG00000032435/ENSMUSG00000026622/ENSMUSG00000038025/ENSMUSG00000029554/ENSMUSG00000032264/ENSMUSG00000029703/ENSMUSG00000020271/ENSMUSG00000047710/ENSMUSG00000031865/ENSMUSG00000005871/ENSMUSG00000018412/ENSMUSG00000026037/ENSMUSG00000040549/ENSMUSG00000030801/ENSMUSG00000022678/…	31
GO:0036464	cytoplasmic ribonucleoprotein granule	42/1690	220/21281	8.31296e-08	2.05586e-06	1.50778e-06	ENSMUSG00000018765/ENSMUSG00000007670/ENSMUSG00000047153/ENSMUSG00000041530/ENSMUSG00000021546/ENSMUSG00000018583/ENSMUSG00000042699/ENSMUSG00000109336/ENSMUSG00000016526/ENSMUSG00000025571/ENSMUSG00000039630/ENSMUSG00000052707/ENSMUSG00000032097/ENSMUSG00000034610/ENSMUSG00000031586/ENSMUSG00000035632/ENSMUSG00000020721/ENSMUSG00000020454/ENSMUSG00000036550/ENSMUSG00000047888/ENSMUSG00000036270/…	42
GO:0034708	methyltransferase complex	25/1690	98/21281	1.21807e-07	2.90081e-06	2.12747e-06	ENSMUSG00000038384/ENSMUSG00000002221/ENSMUSG00000026917/ENSMUSG00000027404/ENSMUSG00000002028/ENSMUSG00000074102/ENSMUSG00000037376/ENSMUSG00000023110/ENSMUSG00000035529/ENSMUSG00000028114/ENSMUSG00000018476/ENSMUSG00000006307/ENSMUSG00000018412/ENSMUSG00000042308/ENSMUSG00000039117/ENSMUSG00000053754/ENSMUSG00000026439/ENSMUSG00000029267/ENSMUSG00000025439/ENSMUSG00000038518/ENSMUSG00000030801/…	25
GO:0005657	replication fork	20/1690	67/21281	1.36429e-07	3.133e-06	2.29776e-06	ENSMUSG00000039994/ENSMUSG00000033970/ENSMUSG00000021287/ENSMUSG00000038644/ENSMUSG00000030726/ENSMUSG00000030528/ENSMUSG00000030254/ENSMUSG00000009640/ENSMUSG00000039354/ENSMUSG00000024735/ENSMUSG00000024833/ENSMUSG00000028884/ENSMUSG00000030060/ENSMUSG00000059552/ENSMUSG00000041164/ENSMUSG00000041064/ENSMUSG00000037572/ENSMUSG00000043909/ENSMUSG00000026669/ENSMUSG00000059323	20
GO:0005849	mRNA cleavage factor complex	11/1690	23/21281	4.23181e-07	9.38294e-06	6.88149e-06	ENSMUSG00000023118/ENSMUSG00000034022/ENSMUSG00000029625/ENSMUSG00000075600/ENSMUSG00000041781/ENSMUSG00000053536/ENSMUSG00000027498/ENSMUSG00000029227/ENSMUSG00000054309/ENSMUSG00000046201/ENSMUSG00000027079	11
GO:0090575	RNA polymerase II transcription regulator complex	34/1690	170/21281	4.48941e-07	9.42848e-06	6.91489e-06	ENSMUSG00000061436/ENSMUSG00000020918/ENSMUSG00000045248/ENSMUSG00000032411/ENSMUSG00000024642/ENSMUSG00000037275/ENSMUSG00000001524/ENSMUSG00000032185/ENSMUSG00000020167/ENSMUSG00000039630/ENSMUSG00000045482/ENSMUSG00000027985/ENSMUSG00000014859/ENSMUSG00000003680/ENSMUSG00000032280/ENSMUSG00000030400/ENSMUSG00000046711/ENSMUSG00000055320/ENSMUSG00000039117/ENSMUSG00000008305/ENSMUSG00000016477/…	34
GO:0071005	U2-type precatalytic spliceosome	16/1690	48/21281	4.54561e-07	9.42848e-06	6.91489e-06	ENSMUSG00000024853/ENSMUSG00000027404/ENSMUSG00000061360/ENSMUSG00000030512/ENSMUSG00000003660/ENSMUSG00000024422/ENSMUSG00000028902/ENSMUSG00000015748/ENSMUSG00000033732/ENSMUSG00000020850/ENSMUSG00000066148/ENSMUSG00000008373/ENSMUSG00000068856/ENSMUSG00000002455/ENSMUSG00000020929/ENSMUSG00000002129	16
GO:0000922	spindle pole	29/1690	135/21281	6.61826e-07	1.32986e-05	9.75323e-06	ENSMUSG00000038241/ENSMUSG00000068744/ENSMUSG00000001964/ENSMUSG00000044700/ENSMUSG00000023345/ENSMUSG00000033209/ENSMUSG00000032435/ENSMUSG00000026622/ENSMUSG00000029554/ENSMUSG00000033323/ENSMUSG00000066306/ENSMUSG00000027509/ENSMUSG00000032264/ENSMUSG00000031865/ENSMUSG00000031787/ENSMUSG00000040549/ENSMUSG00000027263/ENSMUSG00000109511/ENSMUSG00000022678/ENSMUSG00000020776/ENSMUSG00000051786/…	29
GO:0071011	precatalytic spliceosome	16/1690	52/21281	1.54e-06	3.00067e-05	2.20071e-05	ENSMUSG00000024853/ENSMUSG00000027404/ENSMUSG00000061360/ENSMUSG00000030512/ENSMUSG00000003660/ENSMUSG00000024422/ENSMUSG00000028902/ENSMUSG00000015748/ENSMUSG00000033732/ENSMUSG00000020850/ENSMUSG00000066148/ENSMUSG00000008373/ENSMUSG00000068856/ENSMUSG00000002455/ENSMUSG00000020929/ENSMUSG00000002129	16
GO:0016514	SWI/SNF complex	9/1690	17/21281	1.66216e-06	3.14344e-05	2.30541e-05	ENSMUSG00000023018/ENSMUSG00000070808/ENSMUSG00000032481/ENSMUSG00000007880/ENSMUSG00000027671/ENSMUSG00000037935/ENSMUSG00000000902/ENSMUSG00000069729/ENSMUSG00000032187	9
GO:1902562	H4 histone acetyltransferase complex	15/1690	47/21281	1.94328e-06	3.57008e-05	2.61831e-05	ENSMUSG00000029505/ENSMUSG00000020918/ENSMUSG00000026917/ENSMUSG00000052915/ENSMUSG00000045482/ENSMUSG00000022992/ENSMUSG00000009640/ENSMUSG00000003778/ENSMUSG00000027671/ENSMUSG00000027425/ENSMUSG00000018412/ENSMUSG00000030801/ENSMUSG00000029580/ENSMUSG00000041215/ENSMUSG00000031386	15
GO:0035097	histone methyltransferase complex	19/1690	73/21281	2.81099e-06	5.02073e-05	3.68223e-05	ENSMUSG00000038384/ENSMUSG00000002221/ENSMUSG00000026917/ENSMUSG00000002028/ENSMUSG00000023110/ENSMUSG00000035529/ENSMUSG00000018476/ENSMUSG00000006307/ENSMUSG00000018412/ENSMUSG00000042308/ENSMUSG00000039117/ENSMUSG00000053754/ENSMUSG00000026439/ENSMUSG00000029267/ENSMUSG00000038518/ENSMUSG00000030801/ENSMUSG00000008373/ENSMUSG00000038369/ENSMUSG00000031386	19
GO:0071007	U2-type catalytic step 2 spliceosome	11/1690	27/21281	3.02857e-06	5.26316e-05	3.86002e-05	ENSMUSG00000027404/ENSMUSG00000030512/ENSMUSG00000019470/ENSMUSG00000020850/ENSMUSG00000024604/ENSMUSG00000001767/ENSMUSG00000024735/ENSMUSG00000040383/ENSMUSG00000034931/ENSMUSG00000020929/ENSMUSG00000074088	11
GO:0030880	RNA polymerase complex	23/1690	101/21281	3.24936e-06	5.49827e-05	4.03245e-05	ENSMUSG00000028099/ENSMUSG00000020918/ENSMUSG00000027395/ENSMUSG00000027651/ENSMUSG00000001524/ENSMUSG00000045482/ENSMUSG00000027304/ENSMUSG00000049553/ENSMUSG00000003680/ENSMUSG00000028318/ENSMUSG00000030400/ENSMUSG00000034032/ENSMUSG00000020752/ENSMUSG00000039117/ENSMUSG00000024833/ENSMUSG00000059552/ENSMUSG00000037343/ENSMUSG00000040446/ENSMUSG00000020708/ENSMUSG00000005198/ENSMUSG00000034453/…	23
GO:0035371	microtubule plus-end	10/1690	23/21281	4.24339e-06	6.99615e-05	5.13101e-05	ENSMUSG00000023009/ENSMUSG00000024277/ENSMUSG00000066306/ENSMUSG00000031865/ENSMUSG00000051378/ENSMUSG00000040549/ENSMUSG00000063146/ENSMUSG00000039298/ENSMUSG00000002055/ENSMUSG00000020668	10
GO:0090734	site of DNA damage	20/1690	82/21281	4.6061e-06	7.40431e-05	5.43035e-05	ENSMUSG00000090083/ENSMUSG00000039994/ENSMUSG00000030094/ENSMUSG00000036097/ENSMUSG00000030254/ENSMUSG00000032705/ENSMUSG00000021597/ENSMUSG00000039354/ENSMUSG00000038544/ENSMUSG00000024735/ENSMUSG00000041346/ENSMUSG00000008604/ENSMUSG00000028884/ENSMUSG00000025374/ENSMUSG00000059552/ENSMUSG00000024740/ENSMUSG00000039828/ENSMUSG00000040771/ENSMUSG00000032586/ENSMUSG00000043909	20
GO:0055029	nuclear DNA-directed RNA polymerase complex	22/1690	97/21281	5.66022e-06	8.87688e-05	6.51034e-05	ENSMUSG00000028099/ENSMUSG00000020918/ENSMUSG00000027395/ENSMUSG00000027651/ENSMUSG00000001524/ENSMUSG00000045482/ENSMUSG00000027304/ENSMUSG00000049553/ENSMUSG00000003680/ENSMUSG00000028318/ENSMUSG00000030400/ENSMUSG00000020752/ENSMUSG00000039117/ENSMUSG00000024833/ENSMUSG00000059552/ENSMUSG00000037343/ENSMUSG00000040446/ENSMUSG00000020708/ENSMUSG00000005198/ENSMUSG00000034453/ENSMUSG00000025782/…	22
GO:0071565	nBAF complex	8/1690	15/21281	6.02789e-06	9.22842e-05	6.76816e-05	ENSMUSG00000023018/ENSMUSG00000032481/ENSMUSG00000007880/ENSMUSG00000037935/ENSMUSG00000000902/ENSMUSG00000024826/ENSMUSG00000069729/ENSMUSG00000032187	8
GO:0000428	DNA-directed RNA polymerase complex	22/1690	98/21281	6.75729e-06	0.000101045	7.41068e-05	ENSMUSG00000028099/ENSMUSG00000020918/ENSMUSG00000027395/ENSMUSG00000027651/ENSMUSG00000001524/ENSMUSG00000045482/ENSMUSG00000027304/ENSMUSG00000049553/ENSMUSG00000003680/ENSMUSG00000028318/ENSMUSG00000030400/ENSMUSG00000020752/ENSMUSG00000039117/ENSMUSG00000024833/ENSMUSG00000059552/ENSMUSG00000037343/ENSMUSG00000040446/ENSMUSG00000020708/ENSMUSG00000005198/ENSMUSG00000034453/ENSMUSG00000025782/…	22
GO:0005635	nuclear envelope	59/1690	416/21281	9.5692e-06	0.000139841	0.00010256	ENSMUSG00000022142/ENSMUSG00000001964/ENSMUSG00000100254/ENSMUSG00000041229/ENSMUSG00000052533/ENSMUSG00000039130/ENSMUSG00000074102/ENSMUSG00000032411/ENSMUSG00000034575/ENSMUSG00000039477/ENSMUSG00000053293/ENSMUSG00000117975/ENSMUSG00000044700/ENSMUSG00000040029/ENSMUSG00000018707/ENSMUSG00000038180/ENSMUSG00000063450/ENSMUSG00000027298/ENSMUSG00000032939/ENSMUSG00000078676/ENSMUSG00000029554/…	59
GO:0071006	U2-type catalytic step 1 spliceosome	7/1690	12/21281	1.09048e-05	0.000149187	0.000109414	ENSMUSG00000003660/ENSMUSG00000078676/ENSMUSG00000020850/ENSMUSG00000024604/ENSMUSG00000024735/ENSMUSG00000025580/ENSMUSG00000038374	7
GO:0071012	catalytic step 1 spliceosome	7/1690	12/21281	1.09048e-05	0.000149187	0.000109414	ENSMUSG00000003660/ENSMUSG00000078676/ENSMUSG00000020850/ENSMUSG00000024604/ENSMUSG00000024735/ENSMUSG00000025580/ENSMUSG00000038374	7
GO:0071564	npBAF complex	7/1690	12/21281	1.09048e-05	0.000149187	0.000109414	ENSMUSG00000023018/ENSMUSG00000032481/ENSMUSG00000007880/ENSMUSG00000027671/ENSMUSG00000037935/ENSMUSG00000000902/ENSMUSG00000032187	7
GO:0072686	mitotic spindle	29/1690	157/21281	1.54962e-05	0.000207585	0.000152244	ENSMUSG00000078762/ENSMUSG00000020918/ENSMUSG00000064302/ENSMUSG00000028906/ENSMUSG00000032411/ENSMUSG00000029165/ENSMUSG00000039630/ENSMUSG00000033209/ENSMUSG00000029554/ENSMUSG00000066306/ENSMUSG00000031371/ENSMUSG00000027509/ENSMUSG00000040945/ENSMUSG00000031865/ENSMUSG00000051378/ENSMUSG00000109511/ENSMUSG00000018501/ENSMUSG00000031971/ENSMUSG00000041215/ENSMUSG00000030677/ENSMUSG00000024301/…	29
GO:0030426	growth cone	35/1690	209/21281	2.01575e-05	0.000264516	0.000193997	ENSMUSG00000018765/ENSMUSG00000022433/ENSMUSG00000039621/ENSMUSG00000037541/ENSMUSG00000041936/ENSMUSG00000026235/ENSMUSG00000056201/ENSMUSG00000034342/ENSMUSG00000035640/ENSMUSG00000038970/ENSMUSG00000028134/ENSMUSG00000048978/ENSMUSG00000042121/ENSMUSG00000000881/ENSMUSG00000066037/ENSMUSG00000031511/ENSMUSG00000026024/ENSMUSG00000005871/ENSMUSG00000024831/ENSMUSG00000031787/ENSMUSG00000041415/…	35
GO:1990752	microtubule end	11/1690	32/21281	2.06675e-05	0.000264664	0.000194106	ENSMUSG00000023009/ENSMUSG00000024277/ENSMUSG00000066306/ENSMUSG00000031865/ENSMUSG00000051378/ENSMUSG00000040549/ENSMUSG00000063146/ENSMUSG00000026933/ENSMUSG00000039298/ENSMUSG00000002055/ENSMUSG00000020668	11
GO:0016605	PML body	18/1690	76/21281	2.0992e-05	0.000264664	0.000194106	ENSMUSG00000061436/ENSMUSG00000018474/ENSMUSG00000025034/ENSMUSG00000030528/ENSMUSG00000031540/ENSMUSG00000032555/ENSMUSG00000031652/ENSMUSG00000028991/ENSMUSG00000025423/ENSMUSG00000059586/ENSMUSG00000002307/ENSMUSG00000034674/ENSMUSG00000027660/ENSMUSG00000028884/ENSMUSG00000059552/ENSMUSG00000043940/ENSMUSG00000002814/ENSMUSG00000023353	18
GO:0005643	nuclear pore	16/1690	64/21281	2.91542e-05	0.000360503	0.000264394	ENSMUSG00000022142/ENSMUSG00000052533/ENSMUSG00000053293/ENSMUSG00000032939/ENSMUSG00000029554/ENSMUSG00000027509/ENSMUSG00000001150/ENSMUSG00000028614/ENSMUSG00000038542/ENSMUSG00000040594/ENSMUSG00000109511/ENSMUSG00000002372/ENSMUSG00000039509/ENSMUSG00000036678/ENSMUSG00000022100/ENSMUSG00000031529	16
GO:0030686	90S preribosome	10/1690	28/21281	3.3663e-05	0.000408402	0.000299523	ENSMUSG00000028430/ENSMUSG00000050244/ENSMUSG00000033294/ENSMUSG00000004356/ENSMUSG00000019297/ENSMUSG00000040688/ENSMUSG00000022557/ENSMUSG00000032977/ENSMUSG00000036693/ENSMUSG00000032834	10
GO:0043596	nuclear replication fork	11/1690	34/21281	3.95105e-05	0.000470468	0.000345043	ENSMUSG00000039994/ENSMUSG00000038644/ENSMUSG00000030726/ENSMUSG00000039354/ENSMUSG00000024735/ENSMUSG00000024833/ENSMUSG00000028884/ENSMUSG00000041164/ENSMUSG00000037572/ENSMUSG00000026669/ENSMUSG00000059323	11
GO:0030427	site of polarized growth	35/1690	216/21281	4.10407e-05	0.000479803	0.000351889	ENSMUSG00000018765/ENSMUSG00000022433/ENSMUSG00000039621/ENSMUSG00000037541/ENSMUSG00000041936/ENSMUSG00000026235/ENSMUSG00000056201/ENSMUSG00000034342/ENSMUSG00000035640/ENSMUSG00000038970/ENSMUSG00000028134/ENSMUSG00000048978/ENSMUSG00000042121/ENSMUSG00000000881/ENSMUSG00000066037/ENSMUSG00000031511/ENSMUSG00000026024/ENSMUSG00000005871/ENSMUSG00000024831/ENSMUSG00000031787/ENSMUSG00000041415/…	35
GO:0005847	mRNA cleavage and polyadenylation specificity factor complex	8/1690	19/21281	5.30271e-05	0.000603573	0.000442663	ENSMUSG00000023118/ENSMUSG00000034022/ENSMUSG00000029625/ENSMUSG00000075600/ENSMUSG00000041781/ENSMUSG00000053536/ENSMUSG00000029227/ENSMUSG00000054309	8
GO:0015030	Cajal body	11/1690	35/21281	5.35049e-05	0.000603573	0.000442663	ENSMUSG00000015176/ENSMUSG00000015748/ENSMUSG00000049396/ENSMUSG00000025358/ENSMUSG00000041346/ENSMUSG00000066148/ENSMUSG00000041264/ENSMUSG00000008373/ENSMUSG00000018974/ENSMUSG00000021645/ENSMUSG00000020929	11
GO:0016363	nuclear matrix	19/1690	89/21281	5.87828e-05	0.000651678	0.000477944	ENSMUSG00000061360/ENSMUSG00000061136/ENSMUSG00000039630/ENSMUSG00000004263/ENSMUSG00000066306/ENSMUSG00000059208/ENSMUSG00000030528/ENSMUSG00000029290/ENSMUSG00000037242/ENSMUSG00000004815/ENSMUSG00000059552/ENSMUSG00000030801/ENSMUSG00000020661/ENSMUSG00000046201/ENSMUSG00000049354/ENSMUSG00000024498/ENSMUSG00000004934/ENSMUSG00000019432/ENSMUSG00000085795	19
GO:0035861	site of double-strand break	15/1690	61/21281	6.31914e-05	0.000688679	0.00050508	ENSMUSG00000090083/ENSMUSG00000039994/ENSMUSG00000036097/ENSMUSG00000030254/ENSMUSG00000021597/ENSMUSG00000039354/ENSMUSG00000038544/ENSMUSG00000024735/ENSMUSG00000041346/ENSMUSG00000028884/ENSMUSG00000025374/ENSMUSG00000059552/ENSMUSG00000024740/ENSMUSG00000039828/ENSMUSG00000043909	15
GO:0017053	transcription repressor complex	17/1690	76/21281	7.66532e-05	0.000821467	0.000602467	ENSMUSG00000036180/ENSMUSG00000026313/ENSMUSG00000018474/ENSMUSG00000040761/ENSMUSG00000039410/ENSMUSG00000070348/ENSMUSG00000071646/ENSMUSG00000018501/ENSMUSG00000037791/ENSMUSG00000004897/ENSMUSG00000027905/ENSMUSG00000021144/ENSMUSG00000042557/ENSMUSG00000030970/ENSMUSG00000063870/ENSMUSG00000028337/ENSMUSG00000021318	17
GO:0034399	nuclear periphery	22/1690	114/21281	8.0724e-05	0.00085091	0.000624061	ENSMUSG00000001964/ENSMUSG00000061360/ENSMUSG00000061136/ENSMUSG00000039630/ENSMUSG00000032939/ENSMUSG00000004263/ENSMUSG00000066306/ENSMUSG00000059208/ENSMUSG00000030528/ENSMUSG00000029290/ENSMUSG00000037242/ENSMUSG00000004815/ENSMUSG00000059552/ENSMUSG00000030801/ENSMUSG00000020661/ENSMUSG00000046201/ENSMUSG00000049354/ENSMUSG00000024498/ENSMUSG00000004934/ENSMUSG00000019432/ENSMUSG00000030806/…	22
GO:0035145	exon-exon junction complex	8/1690	20/21281	8.22329e-05	0.000852835	0.000625473	ENSMUSG00000058301/ENSMUSG00000078676/ENSMUSG00000022185/ENSMUSG00000043962/ENSMUSG00000025580/ENSMUSG00000064030/ENSMUSG00000038290/ENSMUSG00000038374	8
GO:0000932	P-body	17/1690	77/21281	9.11796e-05	0.000916784	0.000672373	ENSMUSG00000041530/ENSMUSG00000109336/ENSMUSG00000025571/ENSMUSG00000052707/ENSMUSG00000032097/ENSMUSG00000035632/ENSMUSG00000020454/ENSMUSG00000036550/ENSMUSG00000047888/ENSMUSG00000036270/ENSMUSG00000028580/ENSMUSG00000046139/ENSMUSG00000053333/ENSMUSG00000036698/ENSMUSG00000022178/ENSMUSG00000024472/ENSMUSG00000026174	17
GO:0046540	U4/U6 x U5 tri-snRNP complex	10/1690	31/21281	9.12507e-05	0.000916784	0.000672373	ENSMUSG00000027404/ENSMUSG00000003660/ENSMUSG00000003360/ENSMUSG00000056305/ENSMUSG00000015748/ENSMUSG00000020850/ENSMUSG00000066148/ENSMUSG00000008373/ENSMUSG00000002455/ENSMUSG00000020929	10
GO:0070461	SAGA-type complex	9/1690	26/21281	0.000110694	0.00109502	0.000803089	ENSMUSG00000020918/ENSMUSG00000042506/ENSMUSG00000045482/ENSMUSG00000003680/ENSMUSG00000039117/ENSMUSG00000037343/ENSMUSG00000053134/ENSMUSG00000059995/ENSMUSG00000031386	9
GO:0097526	spliceosomal tri-snRNP complex	10/1690	32/21281	0.000123334	0.00116884	0.000857235	ENSMUSG00000027404/ENSMUSG00000003660/ENSMUSG00000003360/ENSMUSG00000056305/ENSMUSG00000015748/ENSMUSG00000020850/ENSMUSG00000066148/ENSMUSG00000008373/ENSMUSG00000002455/ENSMUSG00000020929	10
GO:0032040	small-subunit processome	11/1690	38/21281	0.000123597	0.00116884	0.000857235	ENSMUSG00000024312/ENSMUSG00000079470/ENSMUSG00000028430/ENSMUSG00000050244/ENSMUSG00000033294/ENSMUSG00000061458/ENSMUSG00000025047/ENSMUSG00000004356/ENSMUSG00000040688/ENSMUSG00000036693/ENSMUSG00000032834	11
GO:0005686	U2 snRNP	8/1690	21/21281	0.00012361	0.00116884	0.000857235	ENSMUSG00000024853/ENSMUSG00000027404/ENSMUSG00000061360/ENSMUSG00000030512/ENSMUSG00000028902/ENSMUSG00000033732/ENSMUSG00000020211/ENSMUSG00000002129	8
GO:0036064	ciliary basal body	29/1690	177/21281	0.000148087	0.00138	0.0010121	ENSMUSG00000038241/ENSMUSG00000022607/ENSMUSG00000033257/ENSMUSG00000074358/ENSMUSG00000001151/ENSMUSG00000026790/ENSMUSG00000060798/ENSMUSG00000023345/ENSMUSG00000041491/ENSMUSG00000021782/ENSMUSG00000025162/ENSMUSG00000030172/ENSMUSG00000031865/ENSMUSG00000006464/ENSMUSG00000032171/ENSMUSG00000021007/ENSMUSG00000034292/ENSMUSG00000020776/ENSMUSG00000009828/ENSMUSG00000031971/ENSMUSG00000020973/…	29
GO:0016591	RNA polymerase II, holoenzyme	16/1690	74/21281	0.000188277	0.00172946	0.00126839	ENSMUSG00000020918/ENSMUSG00000027651/ENSMUSG00000001524/ENSMUSG00000045482/ENSMUSG00000027304/ENSMUSG00000003680/ENSMUSG00000030400/ENSMUSG00000020752/ENSMUSG00000039117/ENSMUSG00000059552/ENSMUSG00000037343/ENSMUSG00000040446/ENSMUSG00000020708/ENSMUSG00000005198/ENSMUSG00000025782/ENSMUSG00000038489	16
GO:0000803	sex chromosome	11/1690	40/21281	0.000204845	0.00185515	0.00136057	ENSMUSG00000040669/ENSMUSG00000039630/ENSMUSG00000030254/ENSMUSG00000032481/ENSMUSG00000031860/ENSMUSG00000002307/ENSMUSG00000000902/ENSMUSG00000018537/ENSMUSG00000015937/ENSMUSG00000025358/ENSMUSG00000020661	11
GO:0150034	distal axon	51/1690	385/21281	0.000215119	0.00192113	0.00140897	ENSMUSG00000018765/ENSMUSG00000030816/ENSMUSG00000063239/ENSMUSG00000022433/ENSMUSG00000039621/ENSMUSG00000037541/ENSMUSG00000041936/ENSMUSG00000021546/ENSMUSG00000026235/ENSMUSG00000056201/ENSMUSG00000034342/ENSMUSG00000035640/ENSMUSG00000038970/ENSMUSG00000028134/ENSMUSG00000004113/ENSMUSG00000048978/ENSMUSG00000042121/ENSMUSG00000000881/ENSMUSG00000066037/ENSMUSG00000025867/ENSMUSG00000031511/…	51
GO:1902554	serine/threonine protein kinase complex	17/1690	83/21281	0.000240338	0.00211695	0.00155258	ENSMUSG00000000532/ENSMUSG00000025010/ENSMUSG00000021258/ENSMUSG00000001524/ENSMUSG00000028893/ENSMUSG00000029385/ENSMUSG00000030400/ENSMUSG00000070348/ENSMUSG00000030172/ENSMUSG00000029512/ENSMUSG00000025358/ENSMUSG00000061393/ENSMUSG00000024002/ENSMUSG00000020708/ENSMUSG00000003119/ENSMUSG00000007613/ENSMUSG00000041297	17
GO:1902911	protein kinase complex	19/1690	99/21281	0.000259502	0.00225486	0.00165372	ENSMUSG00000000532/ENSMUSG00000025010/ENSMUSG00000021258/ENSMUSG00000001524/ENSMUSG00000028893/ENSMUSG00000029385/ENSMUSG00000030400/ENSMUSG00000070348/ENSMUSG00000030172/ENSMUSG00000029512/ENSMUSG00000025358/ENSMUSG00000061393/ENSMUSG00000024002/ENSMUSG00000020708/ENSMUSG00000003119/ENSMUSG00000005533/ENSMUSG00000007613/ENSMUSG00000041297/ENSMUSG00000032601	19
GO:1990391	DNA repair complex	10/1690	36/21281	0.000362519	0.003108	0.00227942	ENSMUSG00000034218/ENSMUSG00000030094/ENSMUSG00000003549/ENSMUSG00000038644/ENSMUSG00000051238/ENSMUSG00000032498/ENSMUSG00000051768/ENSMUSG00000039738/ENSMUSG00000036940/ENSMUSG00000043909	10
GO:0044665	MLL1/2 complex	9/1690	30/21281	0.000379077	0.00312495	0.00229185	ENSMUSG00000026917/ENSMUSG00000002028/ENSMUSG00000018412/ENSMUSG00000039117/ENSMUSG00000053754/ENSMUSG00000026439/ENSMUSG00000030801/ENSMUSG00000008373/ENSMUSG00000031386	9
GO:0071339	MLL1 complex	9/1690	30/21281	0.000379077	0.00312495	0.00229185	ENSMUSG00000026917/ENSMUSG00000002028/ENSMUSG00000018412/ENSMUSG00000039117/ENSMUSG00000053754/ENSMUSG00000026439/ENSMUSG00000030801/ENSMUSG00000008373/ENSMUSG00000031386	9
GO:1902555	endoribonuclease complex	9/1690	30/21281	0.000379077	0.00312495	0.00229185	ENSMUSG00000020781/ENSMUSG00000041530/ENSMUSG00000042699/ENSMUSG00000041415/ENSMUSG00000023051/ENSMUSG00000036698/ENSMUSG00000027079/ENSMUSG00000029715/ENSMUSG00000030423	9
GO:0032993	protein-DNA complex	29/1690	187/21281	0.000385901	0.00314094	0.00230358	ENSMUSG00000021546/ENSMUSG00000035754/ENSMUSG00000016559/ENSMUSG00000020167/ENSMUSG00000027985/ENSMUSG00000061311/ENSMUSG00000006215/ENSMUSG00000038644/ENSMUSG00000030726/ENSMUSG00000031540/ENSMUSG00000031921/ENSMUSG00000061482/ENSMUSG00000031546/ENSMUSG00000021597/ENSMUSG00000004231/ENSMUSG00000055024/ENSMUSG00000039354/ENSMUSG00000015937/ENSMUSG00000024735/ENSMUSG00000021767/ENSMUSG00000024833/…	29
GO:0000974	Prp19 complex	7/1690	19/21281	0.000421995	0.00334991	0.00245684	ENSMUSG00000027649/ENSMUSG00000019470/ENSMUSG00000024604/ENSMUSG00000001767/ENSMUSG00000024735/ENSMUSG00000005198/ENSMUSG00000030435	7
GO:0005697	telomerase holoenzyme complex	7/1690	19/21281	0.000421995	0.00334991	0.00245684	ENSMUSG00000027404/ENSMUSG00000042772/ENSMUSG00000044847/ENSMUSG00000039630/ENSMUSG00000041346/ENSMUSG00000001415/ENSMUSG00000038290	7
GO:0030027	lamellipodium	27/1690	171/21281	0.000451723	0.00354217	0.00259784	ENSMUSG00000022607/ENSMUSG00000026596/ENSMUSG00000016933/ENSMUSG00000056201/ENSMUSG00000063450/ENSMUSG00000022995/ENSMUSG00000024939/ENSMUSG00000031511/ENSMUSG00000026024/ENSMUSG00000005871/ENSMUSG00000021990/ENSMUSG00000022272/ENSMUSG00000030774/ENSMUSG00000020135/ENSMUSG00000029580/ENSMUSG00000022178/ENSMUSG00000024270/ENSMUSG00000041688/ENSMUSG00000022957/ENSMUSG00000026812/ENSMUSG00000032491/…	27
GO:0032797	SMN complex	5/1690	10/21281	0.000563458	0.00431314	0.00316327	ENSMUSG00000037275/ENSMUSG00000060121/ENSMUSG00000049396/ENSMUSG00000027905/ENSMUSG00000021645	5
GO:0097539	ciliary transition fiber	5/1690	10/21281	0.000563458	0.00431314	0.00316327	ENSMUSG00000026790/ENSMUSG00000043987/ENSMUSG00000002486/ENSMUSG00000020776/ENSMUSG00000023072	5
GO:0008023	transcription elongation factor complex	12/1690	52/21281	0.000626928	0.00474252	0.00347819	ENSMUSG00000016253/ENSMUSG00000021258/ENSMUSG00000027304/ENSMUSG00000029111/ENSMUSG00000035726/ENSMUSG00000037138/ENSMUSG00000024271/ENSMUSG00000002052/ENSMUSG00000024002/ENSMUSG00000003119/ENSMUSG00000041297/ENSMUSG00000059323	12
GO:0005721	pericentric heterochromatin	8/1690	26/21281	0.000662915	0.00490945	0.00360061	ENSMUSG00000033326/ENSMUSG00000024660/ENSMUSG00000029703/ENSMUSG00000015937/ENSMUSG00000028358/ENSMUSG00000059851/ENSMUSG00000024201/ENSMUSG00000029253	8
GO:0038201	TOR complex	6/1690	15/21281	0.000664265	0.00490945	0.00360061	ENSMUSG00000024142/ENSMUSG00000028893/ENSMUSG00000028991/ENSMUSG00000038696/ENSMUSG00000037331/ENSMUSG00000025583	6
GO:0030496	midbody	25/1690	159/21281	0.000767351	0.00560689	0.00411212	ENSMUSG00000068744/ENSMUSG00000037098/ENSMUSG00000024660/ENSMUSG00000029165/ENSMUSG00000039630/ENSMUSG00000033209/ENSMUSG00000026622/ENSMUSG00000033323/ENSMUSG00000040945/ENSMUSG00000047710/ENSMUSG00000032171/ENSMUSG00000037242/ENSMUSG00000031787/ENSMUSG00000033055/ENSMUSG00000109511/ENSMUSG00000031776/ENSMUSG00000071054/ENSMUSG00000020135/ENSMUSG00000032376/ENSMUSG00000024050/ENSMUSG00000030397/…	25
GO:0031965	nuclear membrane	34/1690	242/21281	0.00081821	0.00591134	0.0043354	ENSMUSG00000022142/ENSMUSG00000001964/ENSMUSG00000041229/ENSMUSG00000039130/ENSMUSG00000034575/ENSMUSG00000039477/ENSMUSG00000053293/ENSMUSG00000117975/ENSMUSG00000044700/ENSMUSG00000063450/ENSMUSG00000032939/ENSMUSG00000078676/ENSMUSG00000026662/ENSMUSG00000029014/ENSMUSG00000028896/ENSMUSG00000005871/ENSMUSG00000001150/ENSMUSG00000028614/ENSMUSG00000005899/ENSMUSG00000052751/ENSMUSG00000021097/…	34
GO:0032806	carboxy-terminal domain protein kinase complex	7/1690	21/21281	0.000845611	0.00597503	0.00438211	ENSMUSG00000021258/ENSMUSG00000001524/ENSMUSG00000030400/ENSMUSG00000024002/ENSMUSG00000020708/ENSMUSG00000003119/ENSMUSG00000041297	7
GO:0043601	nuclear replisome	7/1690	21/21281	0.000845611	0.00597503	0.00438211	ENSMUSG00000038644/ENSMUSG00000030726/ENSMUSG00000039354/ENSMUSG00000024735/ENSMUSG00000024833/ENSMUSG00000028884/ENSMUSG00000059323	7
GO:0010494	cytoplasmic stress granule	14/1690	69/21281	0.000913003	0.00637383	0.00467459	ENSMUSG00000007670/ENSMUSG00000021546/ENSMUSG00000018583/ENSMUSG00000016526/ENSMUSG00000032097/ENSMUSG00000031586/ENSMUSG00000028580/ENSMUSG00000015023/ENSMUSG00000045193/ENSMUSG00000037331/ENSMUSG00000025583/ENSMUSG00000071337/ENSMUSG00000032637/ENSMUSG00000042605	14
GO:0031519	PcG protein complex	11/1690	47/21281	0.000921876	0.00637383	0.00467459	ENSMUSG00000040669/ENSMUSG00000061079/ENSMUSG00000028796/ENSMUSG00000018537/ENSMUSG00000029475/ENSMUSG00000042548/ENSMUSG00000029267/ENSMUSG00000038518/ENSMUSG00000021901/ENSMUSG00000042520/ENSMUSG00000025050	11
GO:0014069	postsynaptic density	50/1690	400/21281	0.000939963	0.00637681	0.00467678	ENSMUSG00000066877/ENSMUSG00000018765/ENSMUSG00000003573/ENSMUSG00000034902/ENSMUSG00000037541/ENSMUSG00000041740/ENSMUSG00000021546/ENSMUSG00000034686/ENSMUSG00000042700/ENSMUSG00000026235/ENSMUSG00000024182/ENSMUSG00000028906/ENSMUSG00000009681/ENSMUSG00000023033/ENSMUSG00000028059/ENSMUSG00000000861/ENSMUSG00000061751/ENSMUSG00000020716/ENSMUSG00000022905/ENSMUSG00000021782/ENSMUSG00000038459/…	50
GO:0000812	Swr1 complex	5/1690	11/21281	0.000965525	0.00637681	0.00467678	ENSMUSG00000029505/ENSMUSG00000053877/ENSMUSG00000045482/ENSMUSG00000009640/ENSMUSG00000003778	5
GO:0070578	RISC-loading complex	5/1690	11/21281	0.000965525	0.00637681	0.00467678	ENSMUSG00000041530/ENSMUSG00000042699/ENSMUSG00000041415/ENSMUSG00000023051/ENSMUSG00000036698	5
GO:0005682	U5 snRNP	6/1690	16/21281	0.000991728	0.00637681	0.00467678	ENSMUSG00000027404/ENSMUSG00000003660/ENSMUSG00000003360/ENSMUSG00000042502/ENSMUSG00000020850/ENSMUSG00000002455	6
GO:0030014	CCR4-NOT complex	6/1690	16/21281	0.000991728	0.00637681	0.00467678	ENSMUSG00000003135/ENSMUSG00000035632/ENSMUSG00000036550/ENSMUSG00000046139/ENSMUSG00000026174/ENSMUSG00000020362	6
GO:0034719	SMN-Sm protein complex	6/1690	16/21281	0.000991728	0.00637681	0.00467678	ENSMUSG00000027404/ENSMUSG00000037275/ENSMUSG00000060121/ENSMUSG00000049396/ENSMUSG00000027905/ENSMUSG00000021645	6
GO:0070822	Sin3-type complex	6/1690	16/21281	0.000991728	0.00637681	0.00467678	ENSMUSG00000024260/ENSMUSG00000080268/ENSMUSG00000018501/ENSMUSG00000037791/ENSMUSG00000042557/ENSMUSG00000039985	6
GO:0000151	ubiquitin ligase complex	38/1690	283/21281	0.00100297	0.00638527	0.00468298	ENSMUSG00000019984/ENSMUSG00000030816/ENSMUSG00000040669/ENSMUSG00000078923/ENSMUSG00000023286/ENSMUSG00000029466/ENSMUSG00000090083/ENSMUSG00000030649/ENSMUSG00000017210/ENSMUSG00000028796/ENSMUSG00000030811/ENSMUSG00000016946/ENSMUSG00000030254/ENSMUSG00000020271/ENSMUSG00000032415/ENSMUSG00000030019/ENSMUSG00000037103/ENSMUSG00000014355/ENSMUSG00000029635/ENSMUSG00000035671/ENSMUSG00000018537/…	38
GO:0000793	condensed chromosome	28/1690	190/21281	0.00108988	0.00687053	0.00503888	ENSMUSG00000024660/ENSMUSG00000041147/ENSMUSG00000028066/ENSMUSG00000026622/ENSMUSG00000030528/ENSMUSG00000028430/ENSMUSG00000032555/ENSMUSG00000032126/ENSMUSG00000059586/ENSMUSG00000028896/ENSMUSG00000047710/ENSMUSG00000026037/ENSMUSG00000015937/ENSMUSG00000032498/ENSMUSG00000025358/ENSMUSG00000040331/ENSMUSG00000038252/ENSMUSG00000036672/ENSMUSG00000039509/ENSMUSG00000024002/ENSMUSG00000020697/…	28
GO:0000152	nuclear ubiquitin ligase complex	10/1690	41/21281	0.00111008	0.00692993	0.00508244	ENSMUSG00000040669/ENSMUSG00000029466/ENSMUSG00000030649/ENSMUSG00000028796/ENSMUSG00000014355/ENSMUSG00000018537/ENSMUSG00000029003/ENSMUSG00000020235/ENSMUSG00000025050/ENSMUSG00000040363	10
GO:0030894	replisome	7/1690	22/21281	0.00115587	0.00712747	0.00522732	ENSMUSG00000038644/ENSMUSG00000030726/ENSMUSG00000039354/ENSMUSG00000024735/ENSMUSG00000024833/ENSMUSG00000028884/ENSMUSG00000059323	7
GO:0001650	fibrillar center	22/1690	137/21281	0.00116389	0.00712747	0.00522732	ENSMUSG00000022246/ENSMUSG00000020532/ENSMUSG00000033326/ENSMUSG00000041560/ENSMUSG00000042502/ENSMUSG00000027509/ENSMUSG00000050244/ENSMUSG00000024613/ENSMUSG00000028318/ENSMUSG00000039929/ENSMUSG00000042331/ENSMUSG00000020250/ENSMUSG00000000902/ENSMUSG00000039158/ENSMUSG00000006219/ENSMUSG00000032599/ENSMUSG00000009828/ENSMUSG00000060098/ENSMUSG00000047030/ENSMUSG00000035451/ENSMUSG00000027635/…	22
GO:0032279	asymmetric synapse	50/1690	405/21281	0.0012334	0.00748186	0.00548723	ENSMUSG00000066877/ENSMUSG00000018765/ENSMUSG00000003573/ENSMUSG00000034902/ENSMUSG00000037541/ENSMUSG00000041740/ENSMUSG00000021546/ENSMUSG00000034686/ENSMUSG00000042700/ENSMUSG00000026235/ENSMUSG00000024182/ENSMUSG00000028906/ENSMUSG00000009681/ENSMUSG00000023033/ENSMUSG00000028059/ENSMUSG00000000861/ENSMUSG00000061751/ENSMUSG00000020716/ENSMUSG00000022905/ENSMUSG00000021782/ENSMUSG00000038459/…	50
GO:0030684	preribosome	15/1690	80/21281	0.00142582	0.00856827	0.006284	ENSMUSG00000058392/ENSMUSG00000024312/ENSMUSG00000079470/ENSMUSG00000028430/ENSMUSG00000050244/ENSMUSG00000033294/ENSMUSG00000061458/ENSMUSG00000025047/ENSMUSG00000004356/ENSMUSG00000019297/ENSMUSG00000040688/ENSMUSG00000022557/ENSMUSG00000032977/ENSMUSG00000036693/ENSMUSG00000032834	15
GO:0043296	apical junction complex	24/1690	157/21281	0.00144097	0.00857911	0.00629196	ENSMUSG00000023118/ENSMUSG00000028059/ENSMUSG00000006567/ENSMUSG00000046798/ENSMUSG00000044641/ENSMUSG00000000881/ENSMUSG00000084883/ENSMUSG00000069601/ENSMUSG00000070348/ENSMUSG00000029381/ENSMUSG00000005871/ENSMUSG00000008843/ENSMUSG00000036718/ENSMUSG00000022865/ENSMUSG00000003269/ENSMUSG00000029580/ENSMUSG00000020776/ENSMUSG00000028402/ENSMUSG00000045095/ENSMUSG00000041688/ENSMUSG00000025812/…	24
GO:0048188	Set1C/COMPASS complex	5/1690	12/21281	0.00154729	0.00897134	0.00657962	ENSMUSG00000038384/ENSMUSG00000026917/ENSMUSG00000042308/ENSMUSG00000026439/ENSMUSG00000031386	5
GO:0005838	proteasome regulatory particle	7/1690	23/21281	0.00154871	0.00897134	0.00657962	ENSMUSG00000021178/ENSMUSG00000030603/ENSMUSG00000006998/ENSMUSG00000017221/ENSMUSG00000039041/ENSMUSG00000025487/ENSMUSG00000020708	7
GO:0097346	INO80-type complex	7/1690	23/21281	0.00154871	0.00897134	0.00657962	ENSMUSG00000029505/ENSMUSG00000053877/ENSMUSG00000045482/ENSMUSG00000037761/ENSMUSG00000009640/ENSMUSG00000003778/ENSMUSG00000027671	7
GO:0005844	polysome	14/1690	74/21281	0.00185544	0.0106522	0.00781237	ENSMUSG00000018765/ENSMUSG00000041530/ENSMUSG00000042699/ENSMUSG00000054256/ENSMUSG00000021555/ENSMUSG00000005102/ENSMUSG00000018554/ENSMUSG00000030795/ENSMUSG00000036698/ENSMUSG00000037331/ENSMUSG00000045983/ENSMUSG00000038762/ENSMUSG00000041638/ENSMUSG00000042605	14
GO:0000779	condensed chromosome, centromeric region	11/1690	51/21281	0.00188025	0.0106991	0.00784677	ENSMUSG00000028066/ENSMUSG00000047710/ENSMUSG00000026037/ENSMUSG00000038252/ENSMUSG00000036672/ENSMUSG00000039509/ENSMUSG00000059851/ENSMUSG00000044783/ENSMUSG00000029253/ENSMUSG00000020134/ENSMUSG00000027635	11
GO:0000777	condensed chromosome kinetochore	9/1690	37/21281	0.00198807	0.0111963	0.00821141	ENSMUSG00000028066/ENSMUSG00000047710/ENSMUSG00000026037/ENSMUSG00000036672/ENSMUSG00000039509/ENSMUSG00000044783/ENSMUSG00000029253/ENSMUSG00000020134/ENSMUSG00000027635	9
GO:0042575	DNA polymerase complex	6/1690	18/21281	0.00200245	0.0111963	0.00821141	ENSMUSG00000038644/ENSMUSG00000030726/ENSMUSG00000036875/ENSMUSG00000024833/ENSMUSG00000029003/ENSMUSG00000007080	6
GO:0099572	postsynaptic specialization	52/1690	438/21281	0.00233936	0.0125964	0.00923826	ENSMUSG00000066877/ENSMUSG00000018765/ENSMUSG00000003573/ENSMUSG00000034902/ENSMUSG00000037541/ENSMUSG00000041740/ENSMUSG00000021546/ENSMUSG00000034686/ENSMUSG00000042700/ENSMUSG00000026235/ENSMUSG00000024182/ENSMUSG00000028906/ENSMUSG00000009681/ENSMUSG00000023033/ENSMUSG00000028059/ENSMUSG00000000861/ENSMUSG00000061751/ENSMUSG00000020716/ENSMUSG00000022905/ENSMUSG00000021782/ENSMUSG00000038459/…	52
GO:0000109	nucleotide-excision repair complex	5/1690	13/21281	0.00235081	0.0125964	0.00923826	ENSMUSG00000030094/ENSMUSG00000003549/ENSMUSG00000038644/ENSMUSG00000051768/ENSMUSG00000039738	5
GO:0030688	preribosome, small subunit precursor	5/1690	13/21281	0.00235081	0.0125964	0.00923826	ENSMUSG00000058392/ENSMUSG00000033294/ENSMUSG00000019297/ENSMUSG00000032977/ENSMUSG00000036693	5
GO:0071014	post-mRNA release spliceosomal complex	5/1690	13/21281	0.00235081	0.0125964	0.00923826	ENSMUSG00000029345/ENSMUSG00000059208/ENSMUSG00000019470/ENSMUSG00000025200/ENSMUSG00000001767	5
GO:1990907	beta-catenin-TCF complex	5/1690	13/21281	0.00235081	0.0125964	0.00923826	ENSMUSG00000024642/ENSMUSG00000027985/ENSMUSG00000032280/ENSMUSG00000008305/ENSMUSG00000038256	5
GO:0005923	bicellular tight junction	21/1690	136/21281	0.00244136	0.0128962	0.00945815	ENSMUSG00000023118/ENSMUSG00000028059/ENSMUSG00000006567/ENSMUSG00000046798/ENSMUSG00000044641/ENSMUSG00000000881/ENSMUSG00000084883/ENSMUSG00000069601/ENSMUSG00000070348/ENSMUSG00000005871/ENSMUSG00000008843/ENSMUSG00000036718/ENSMUSG00000022865/ENSMUSG00000003269/ENSMUSG00000028402/ENSMUSG00000045095/ENSMUSG00000041688/ENSMUSG00000025812/ENSMUSG00000056214/ENSMUSG00000024812/ENSMUSG00000007613	21
GO:0070160	tight junction	22/1690	145/21281	0.00244688	0.0128962	0.00945815	ENSMUSG00000023118/ENSMUSG00000028059/ENSMUSG00000006567/ENSMUSG00000046798/ENSMUSG00000044641/ENSMUSG00000000881/ENSMUSG00000084883/ENSMUSG00000069601/ENSMUSG00000070348/ENSMUSG00000005871/ENSMUSG00000008843/ENSMUSG00000036718/ENSMUSG00000022865/ENSMUSG00000003269/ENSMUSG00000029580/ENSMUSG00000028402/ENSMUSG00000045095/ENSMUSG00000041688/ENSMUSG00000025812/ENSMUSG00000056214/ENSMUSG00000024812/…	22
GO:0022624	proteasome accessory complex	7/1690	25/21281	0.00263899	0.0137957	0.0101178	ENSMUSG00000021178/ENSMUSG00000030603/ENSMUSG00000006998/ENSMUSG00000017221/ENSMUSG00000039041/ENSMUSG00000025487/ENSMUSG00000020708	7
GO:0043198	dendritic shaft	13/1690	69/21281	0.00276256	0.0143252	0.0105062	ENSMUSG00000063239/ENSMUSG00000039621/ENSMUSG00000026235/ENSMUSG00000032036/ENSMUSG00000028059/ENSMUSG00000004113/ENSMUSG00000000881/ENSMUSG00000041734/ENSMUSG00000038668/ENSMUSG00000067629/ENSMUSG00000034187/ENSMUSG00000022812/ENSMUSG00000039137	13
GO:0000791	euchromatin	10/1690	46/21281	0.00280694	0.0144389	0.0105895	ENSMUSG00000058392/ENSMUSG00000020167/ENSMUSG00000071226/ENSMUSG00000042308/ENSMUSG00000029833/ENSMUSG00000020661/ENSMUSG00000005198/ENSMUSG00000031134/ENSMUSG00000005566/ENSMUSG00000032187	10
GO:0005671	Ada2/Gcn5/Ada3 transcription activator complex	5/1690	14/21281	0.00341949	0.0174502	0.0127981	ENSMUSG00000020918/ENSMUSG00000026917/ENSMUSG00000027425/ENSMUSG00000041215/ENSMUSG00000031386	5
GO:0016592	mediator complex	9/1690	40/21281	0.00352252	0.0178345	0.0130799	ENSMUSG00000019984/ENSMUSG00000045248/ENSMUSG00000017210/ENSMUSG00000013833/ENSMUSG00000029635/ENSMUSG00000043962/ENSMUSG00000002968/ENSMUSG00000026799/ENSMUSG00000006392	9
GO:0031616	spindle pole centrosome	6/1690	20/21281	0.00364343	0.0183026	0.0134232	ENSMUSG00000038241/ENSMUSG00000001964/ENSMUSG00000044700/ENSMUSG00000066306/ENSMUSG00000022678/ENSMUSG00000079553	6
GO:0005881	cytoplasmic microtubule	14/1690	81/21281	0.00441248	0.021994	0.0161305	ENSMUSG00000013155/ENSMUSG00000035299/ENSMUSG00000064302/ENSMUSG00000018707/ENSMUSG00000024277/ENSMUSG00000066306/ENSMUSG00000020271/ENSMUSG00000038555/ENSMUSG00000005871/ENSMUSG00000051378/ENSMUSG00000029651/ENSMUSG00000063146/ENSMUSG00000020135/ENSMUSG00000031971	14
GO:0098984	neuron to neuron synapse	50/1690	432/21281	0.0046464	0.0229818	0.016855	ENSMUSG00000066877/ENSMUSG00000018765/ENSMUSG00000003573/ENSMUSG00000034902/ENSMUSG00000037541/ENSMUSG00000041740/ENSMUSG00000021546/ENSMUSG00000034686/ENSMUSG00000042700/ENSMUSG00000026235/ENSMUSG00000024182/ENSMUSG00000028906/ENSMUSG00000009681/ENSMUSG00000023033/ENSMUSG00000028059/ENSMUSG00000000861/ENSMUSG00000061751/ENSMUSG00000020716/ENSMUSG00000022905/ENSMUSG00000021782/ENSMUSG00000038459/…	50
GO:0071004	U2-type prespliceosome	5/1690	15/21281	0.0047971	0.023192	0.0170091	ENSMUSG00000027404/ENSMUSG00000061136/ENSMUSG00000020211/ENSMUSG00000002129/ENSMUSG00000030435	5
GO:0071010	prespliceosome	5/1690	15/21281	0.0047971	0.023192	0.0170091	ENSMUSG00000027404/ENSMUSG00000061136/ENSMUSG00000020211/ENSMUSG00000002129/ENSMUSG00000030435	5
GO:1990023	mitotic spindle midzone	5/1690	15/21281	0.0047971	0.023192	0.0170091	ENSMUSG00000039630/ENSMUSG00000033209/ENSMUSG00000066306/ENSMUSG00000040945/ENSMUSG00000051378	5
GO:0016328	lateral plasma membrane	12/1690	66/21281	0.00533638	0.0256067	0.01878	ENSMUSG00000020888/ENSMUSG00000024182/ENSMUSG00000028068/ENSMUSG00000026556/ENSMUSG00000046798/ENSMUSG00000024969/ENSMUSG00000069601/ENSMUSG00000005871/ENSMUSG00000008843/ENSMUSG00000021567/ENSMUSG00000032511/ENSMUSG00000028542	12
GO:0030877	beta-catenin destruction complex	4/1690	10/21281	0.00563603	0.0266468	0.0195429	ENSMUSG00000024182/ENSMUSG00000005871/ENSMUSG00000020135/ENSMUSG00000022812	4
GO:0120103	centriolar subdistal appendage	4/1690	10/21281	0.00563603	0.0266468	0.0195429	ENSMUSG00000031150/ENSMUSG00000074358/ENSMUSG00000026790/ENSMUSG00000031865	4
GO:0001741	XY body	6/1690	22/21281	0.00611507	0.0282877	0.0207463	ENSMUSG00000030254/ENSMUSG00000032481/ENSMUSG00000031860/ENSMUSG00000002307/ENSMUSG00000000902/ENSMUSG00000020661	6
GO:0035267	NuA4 histone acetyltransferase complex	6/1690	22/21281	0.00611507	0.0282877	0.0207463	ENSMUSG00000029505/ENSMUSG00000045482/ENSMUSG00000009640/ENSMUSG00000003778/ENSMUSG00000027671/ENSMUSG00000029580	6
GO:0043189	H4/H2A histone acetyltransferase complex	6/1690	22/21281	0.00611507	0.0282877	0.0207463	ENSMUSG00000029505/ENSMUSG00000045482/ENSMUSG00000009640/ENSMUSG00000003778/ENSMUSG00000027671/ENSMUSG00000029580	6
GO:0051233	spindle midzone	8/1690	36/21281	0.00630617	0.0289633	0.0212418	ENSMUSG00000024660/ENSMUSG00000039630/ENSMUSG00000033209/ENSMUSG00000024277/ENSMUSG00000033323/ENSMUSG00000066306/ENSMUSG00000040945/ENSMUSG00000051378	8
GO:0016581	NuRD complex	5/1690	16/21281	0.00652681	0.0293478	0.0215238	ENSMUSG00000036180/ENSMUSG00000018474/ENSMUSG00000071646/ENSMUSG00000021144/ENSMUSG00000063870	5
GO:0090545	CHD-type complex	5/1690	16/21281	0.00652681	0.0293478	0.0215238	ENSMUSG00000036180/ENSMUSG00000018474/ENSMUSG00000071646/ENSMUSG00000021144/ENSMUSG00000063870	5
GO:0098890	extrinsic component of postsynaptic membrane	5/1690	16/21281	0.00652681	0.0293478	0.0215238	ENSMUSG00000041740/ENSMUSG00000025555/ENSMUSG00000003269/ENSMUSG00000039959/ENSMUSG00000022568	5
GO:1905368	peptidase complex	15/1690	96/21281	0.00854273	0.0381457	0.0279762	ENSMUSG00000021178/ENSMUSG00000030603/ENSMUSG00000042506/ENSMUSG00000045482/ENSMUSG00000006998/ENSMUSG00000017221/ENSMUSG00000003680/ENSMUSG00000000738/ENSMUSG00000039041/ENSMUSG00000008604/ENSMUSG00000040850/ENSMUSG00000025487/ENSMUSG00000020708/ENSMUSG00000031967/ENSMUSG00000059995	15
GO:0098945	intrinsic component of presynaptic active zone membrane	7/1690	31/21281	0.00949919	0.042124	0.0308939	ENSMUSG00000063239/ENSMUSG00000023033/ENSMUSG00000031861/ENSMUSG00000026463/ENSMUSG00000059857/ENSMUSG00000024112/ENSMUSG00000035513	7
GO:0034451	centriolar satellite	16/1690	107/21281	0.0102348	0.0450751	0.0330583	ENSMUSG00000018474/ENSMUSG00000037098/ENSMUSG00000074358/ENSMUSG00000031629/ENSMUSG00000027959/ENSMUSG00000006464/ENSMUSG00000004231/ENSMUSG00000024816/ENSMUSG00000022833/ENSMUSG00000024764/ENSMUSG00000021572/ENSMUSG00000037020/ENSMUSG00000002055/ENSMUSG00000038047/ENSMUSG00000036948/ENSMUSG00000061175	16
GO:0000159	protein phosphatase type 2A complex	5/1690	18/21281	0.0112072	0.0483641	0.0354705	ENSMUSG00000007564/ENSMUSG00000021051/ENSMUSG00000032058/ENSMUSG00000041769/ENSMUSG00000059409	5
GO:0000778	condensed nuclear chromosome kinetochore	5/1690	18/21281	0.0112072	0.0483641	0.0354705	ENSMUSG00000028066/ENSMUSG00000036672/ENSMUSG00000029253/ENSMUSG00000020134/ENSMUSG00000027635	5
GO:0032039	integrator complex	5/1690	18/21281	0.0112072	0.0483641	0.0354705	ENSMUSG00000031864/ENSMUSG00000029547/ENSMUSG00000071652/ENSMUSG00000037461/ENSMUSG00000021975	5
GO:0008540	proteasome regulatory particle, base subcomplex	4/1690	12/21281	0.0116837	0.0494251	0.0362486	ENSMUSG00000021178/ENSMUSG00000030603/ENSMUSG00000006998/ENSMUSG00000020708	4
GO:0031932	TORC2 complex	4/1690	12/21281	0.0116837	0.0494251	0.0362486	ENSMUSG00000024142/ENSMUSG00000028893/ENSMUSG00000028991/ENSMUSG00000038696	4
GO:0097542	ciliary tip	4/1690	12/21281	0.0116837	0.0494251	0.0362486	ENSMUSG00000034292/ENSMUSG00000048402/ENSMUSG00000009828/ENSMUSG00000062590	4
GO:0003712	transcription coregulator activity	105/1658	466/20768	6.19967e-23	5.86489e-20	4.61386e-20	ENSMUSG00000061436/ENSMUSG00000027478/ENSMUSG00000020918/ENSMUSG00000041229/ENSMUSG00000026313/ENSMUSG00000058392/ENSMUSG00000050567/ENSMUSG00000042699/ENSMUSG00000045248/ENSMUSG00000032411/ENSMUSG00000024642/ENSMUSG00000000861/ENSMUSG00000017210/ENSMUSG00000032185/ENSMUSG00000028066/ENSMUSG00000042506/ENSMUSG00000039630/ENSMUSG00000045482/ENSMUSG00000025034/ENSMUSG00000030094/ENSMUSG00000023110/…	105
GO:0004386	helicase activity	50/1658	147/20768	1.76258e-19	8.33699e-17	6.55864e-17	ENSMUSG00000029505/ENSMUSG00000038685/ENSMUSG00000018474/ENSMUSG00000018583/ENSMUSG00000042699/ENSMUSG00000005481/ENSMUSG00000003660/ENSMUSG00000058301/ENSMUSG00000023852/ENSMUSG00000033970/ENSMUSG00000032480/ENSMUSG00000042426/ENSMUSG00000032097/ENSMUSG00000030528/ENSMUSG00000036875/ENSMUSG00000020075/ENSMUSG00000055884/ENSMUSG00000026806/ENSMUSG00000020721/ENSMUSG00000033222/ENSMUSG00000030400/…	50
GO:0042393	histone binding	65/1658	260/20768	4.97122e-17	1.56759e-14	1.23321e-14	ENSMUSG00000059474/ENSMUSG00000041229/ENSMUSG00000040669/ENSMUSG00000090115/ENSMUSG00000059119/ENSMUSG00000026917/ENSMUSG00000002028/ENSMUSG00000090083/ENSMUSG00000033326/ENSMUSG00000052812/ENSMUSG00000008958/ENSMUSG00000023852/ENSMUSG00000053877/ENSMUSG00000032185/ENSMUSG00000024335/ENSMUSG00000028796/ENSMUSG00000027985/ENSMUSG00000038025/ENSMUSG00000061311/ENSMUSG00000031540/ENSMUSG00000029703/…	65
GO:0140097	catalytic activity, acting on DNA	51/1658	182/20768	7.90076e-16	1.86853e-13	1.46996e-13	ENSMUSG00000027478/ENSMUSG00000038685/ENSMUSG00000018474/ENSMUSG00000018583/ENSMUSG00000042699/ENSMUSG00000033970/ENSMUSG00000017485/ENSMUSG00000021287/ENSMUSG00000061311/ENSMUSG00000003549/ENSMUSG00000038644/ENSMUSG00000030726/ENSMUSG00000078249/ENSMUSG00000030528/ENSMUSG00000017550/ENSMUSG00000036875/ENSMUSG00000055884/ENSMUSG00000025218/ENSMUSG00000031921/ENSMUSG00000027845/ENSMUSG00000030400/…	51
GO:0003713	transcription coactivator activity	60/1658	246/20768	2.71148e-15	5.13011e-13	4.03582e-13	ENSMUSG00000061436/ENSMUSG00000020918/ENSMUSG00000058392/ENSMUSG00000050567/ENSMUSG00000042699/ENSMUSG00000017210/ENSMUSG00000032185/ENSMUSG00000028066/ENSMUSG00000042506/ENSMUSG00000045482/ENSMUSG00000025034/ENSMUSG00000030094/ENSMUSG00000002409/ENSMUSG00000004263/ENSMUSG00000043668/ENSMUSG00000038025/ENSMUSG00000013833/ENSMUSG00000055491/ENSMUSG00000041000/ENSMUSG00000078249/ENSMUSG00000031540/…	60
GO:0140098	catalytic activity, acting on RNA	68/1658	329/20768	2.3762e-13	3.74647e-11	2.94732e-11	ENSMUSG00000029028/ENSMUSG00000028099/ENSMUSG00000047153/ENSMUSG00000000339/ENSMUSG00000043572/ENSMUSG00000018583/ENSMUSG00000042699/ENSMUSG00000027395/ENSMUSG00000005481/ENSMUSG00000003660/ENSMUSG00000058301/ENSMUSG00000024505/ENSMUSG00000037376/ENSMUSG00000031960/ENSMUSG00000019863/ENSMUSG00000028107/ENSMUSG00000032480/ENSMUSG00000029097/ENSMUSG00000042426/ENSMUSG00000038279/ENSMUSG00000031948/…	68
GO:0016887	ATPase activity	82/1658	457/20768	2.59827e-12	3.51138e-10	2.76237e-10	ENSMUSG00000029505/ENSMUSG00000038685/ENSMUSG00000021178/ENSMUSG00000018474/ENSMUSG00000052812/ENSMUSG00000018583/ENSMUSG00000042699/ENSMUSG00000030603/ENSMUSG00000005481/ENSMUSG00000003660/ENSMUSG00000058301/ENSMUSG00000023852/ENSMUSG00000033970/ENSMUSG00000036622/ENSMUSG00000053877/ENSMUSG00000006567/ENSMUSG00000040029/ENSMUSG00000033792/ENSMUSG00000018707/ENSMUSG00000032480/ENSMUSG00000017485/…	82
GO:0002039	p53 binding	27/1658	73/20768	3.74904e-12	4.43324e-10	3.48759e-10	ENSMUSG00000024182/ENSMUSG00000042854/ENSMUSG00000023110/ENSMUSG00000041560/ENSMUSG00000030528/ENSMUSG00000002307/ENSMUSG00000036893/ENSMUSG00000031826/ENSMUSG00000000902/ENSMUSG00000055024/ENSMUSG00000000552/ENSMUSG00000038069/ENSMUSG00000053754/ENSMUSG00000059552/ENSMUSG00000038525/ENSMUSG00000013787/ENSMUSG00000029104/ENSMUSG00000029833/ENSMUSG00000031660/ENSMUSG00000026510/ENSMUSG00000022812/…	27
GO:0140297	DNA-binding transcription factor binding	75/1658	412/20768	1.09977e-11	1.15598e-09	9.09397e-10	ENSMUSG00000015709/ENSMUSG00000033365/ENSMUSG00000061436/ENSMUSG00000028717/ENSMUSG00000027714/ENSMUSG00000027936/ENSMUSG00000026313/ENSMUSG00000015605/ENSMUSG00000042699/ENSMUSG00000024642/ENSMUSG00000017210/ENSMUSG00000020167/ENSMUSG00000026641/ENSMUSG00000027985/ENSMUSG00000030094/ENSMUSG00000004263/ENSMUSG00000058881/ENSMUSG00000013833/ENSMUSG00000033323/ENSMUSG00000078249/ENSMUSG00000040761/…	75
GO:0003729	mRNA binding	60/1658	313/20768	1.54368e-10	1.46033e-08	1.14883e-08	ENSMUSG00000018765/ENSMUSG00000028034/ENSMUSG00000005506/ENSMUSG00000030816/ENSMUSG00000007670/ENSMUSG00000047153/ENSMUSG00000020534/ENSMUSG00000033216/ENSMUSG00000027714/ENSMUSG00000021546/ENSMUSG00000018583/ENSMUSG00000042699/ENSMUSG00000109336/ENSMUSG00000037275/ENSMUSG00000034022/ENSMUSG00000039630/ENSMUSG00000027176/ENSMUSG00000039218/ENSMUSG00000028134/ENSMUSG00000027510/ENSMUSG00000059208/…	60
GO:0140030	modification-dependent protein binding	41/1658	189/20768	3.00722e-09	2.58621e-07	2.03455e-07	ENSMUSG00000059474/ENSMUSG00000041229/ENSMUSG00000026917/ENSMUSG00000037907/ENSMUSG00000002028/ENSMUSG00000033326/ENSMUSG00000052812/ENSMUSG00000023852/ENSMUSG00000032185/ENSMUSG00000024335/ENSMUSG00000039703/ENSMUSG00000038025/ENSMUSG00000030254/ENSMUSG00000029703/ENSMUSG00000025793/ENSMUSG00000069601/ENSMUSG00000002307/ENSMUSG00000029014/ENSMUSG00000033458/ENSMUSG00000020850/ENSMUSG00000024826/…	41
GO:0004518	nuclease activity	40/1658	191/20768	1.34455e-08	1.02679e-06	8.07767e-07	ENSMUSG00000030924/ENSMUSG00000047153/ENSMUSG00000018583/ENSMUSG00000021287/ENSMUSG00000061311/ENSMUSG00000003549/ENSMUSG00000038644/ENSMUSG00000036875/ENSMUSG00000055884/ENSMUSG00000027845/ENSMUSG00000033126/ENSMUSG00000047417/ENSMUSG00000036550/ENSMUSG00000017264/ENSMUSG00000032705/ENSMUSG00000033458/ENSMUSG00000035960/ENSMUSG00000051278/ENSMUSG00000001285/ENSMUSG00000041415/ENSMUSG00000053333/…	40
GO:0003678	DNA helicase activity	19/1658	54/20768	1.52108e-08	1.02679e-06	8.07767e-07	ENSMUSG00000038685/ENSMUSG00000018474/ENSMUSG00000018583/ENSMUSG00000042699/ENSMUSG00000033970/ENSMUSG00000030528/ENSMUSG00000036875/ENSMUSG00000055884/ENSMUSG00000030400/ENSMUSG00000025209/ENSMUSG00000024831/ENSMUSG00000020752/ENSMUSG00000053754/ENSMUSG00000029730/ENSMUSG00000034329/ENSMUSG00000033762/ENSMUSG00000034206/ENSMUSG00000041064/ENSMUSG00000019214	19
GO:0042054	histone methyltransferase activity	19/1658	54/20768	1.52108e-08	1.02679e-06	8.07767e-07	ENSMUSG00000038384/ENSMUSG00000061589/ENSMUSG00000026917/ENSMUSG00000002028/ENSMUSG00000032185/ENSMUSG00000039231/ENSMUSG00000023110/ENSMUSG00000039410/ENSMUSG00000036893/ENSMUSG00000006307/ENSMUSG00000057406/ENSMUSG00000042308/ENSMUSG00000026439/ENSMUSG00000049300/ENSMUSG00000026857/ENSMUSG00000013787/ENSMUSG00000015697/ENSMUSG00000059851/ENSMUSG00000060098	19
GO:0003724	RNA helicase activity	16/1658	39/20768	1.6281e-08	1.02679e-06	8.07767e-07	ENSMUSG00000018583/ENSMUSG00000042699/ENSMUSG00000005481/ENSMUSG00000003660/ENSMUSG00000058301/ENSMUSG00000032480/ENSMUSG00000042426/ENSMUSG00000020075/ENSMUSG00000040356/ENSMUSG00000024831/ENSMUSG00000040383/ENSMUSG00000015023/ENSMUSG00000027905/ENSMUSG00000025580/ENSMUSG00000029599/ENSMUSG00000019432	16
GO:0004674	protein serine/threonine kinase activity	70/1658	440/20768	2.02518e-08	1.16418e-06	9.15854e-07	ENSMUSG00000061436/ENSMUSG00000015599/ENSMUSG00000022263/ENSMUSG00000022433/ENSMUSG00000034218/ENSMUSG00000000532/ENSMUSG00000026620/ENSMUSG00000057177/ENSMUSG00000009681/ENSMUSG00000066406/ENSMUSG00000037885/ENSMUSG00000016526/ENSMUSG00000047654/ENSMUSG00000042854/ENSMUSG00000020190/ENSMUSG00000061751/ENSMUSG00000021258/ENSMUSG00000024335/ENSMUSG00000024969/ENSMUSG00000003644/ENSMUSG00000038970/…	70
GO:0003714	transcription corepressor activity	38/1658	179/20768	2.09208e-08	1.16418e-06	9.15854e-07	ENSMUSG00000061436/ENSMUSG00000027478/ENSMUSG00000026313/ENSMUSG00000024642/ENSMUSG00000000861/ENSMUSG00000039630/ENSMUSG00000023110/ENSMUSG00000004263/ENSMUSG00000040761/ENSMUSG00000009640/ENSMUSG00000040857/ENSMUSG00000032280/ENSMUSG00000002307/ENSMUSG00000034168/ENSMUSG00000070348/ENSMUSG00000071646/ENSMUSG00000014402/ENSMUSG00000008305/ENSMUSG00000018501/ENSMUSG00000037791/ENSMUSG00000004897/…	38
GO:0043175	RNA polymerase core enzyme binding	16/1658	40/20768	2.51264e-08	1.20963e-06	9.51602e-07	ENSMUSG00000041530/ENSMUSG00000042699/ENSMUSG00000027651/ENSMUSG00000039630/ENSMUSG00000022682/ENSMUSG00000027304/ENSMUSG00000020752/ENSMUSG00000029290/ENSMUSG00000024271/ENSMUSG00000038406/ENSMUSG00000036698/ENSMUSG00000024002/ENSMUSG00000040446/ENSMUSG00000046201/ENSMUSG00000033712/ENSMUSG00000022983	16
GO:0015631	tubulin binding	62/1658	373/20768	2.51536e-08	1.20963e-06	9.51602e-07	ENSMUSG00000068744/ENSMUSG00000001964/ENSMUSG00000036430/ENSMUSG00000003099/ENSMUSG00000035299/ENSMUSG00000033257/ENSMUSG00000074358/ENSMUSG00000064302/ENSMUSG00000028059/ENSMUSG00000041147/ENSMUSG00000029165/ENSMUSG00000023026/ENSMUSG00000020716/ENSMUSG00000024277/ENSMUSG00000053693/ENSMUSG00000066306/ENSMUSG00000031371/ENSMUSG00000020271/ENSMUSG00000056267/ENSMUSG00000051166/ENSMUSG00000040945/…	62
GO:0031625	ubiquitin protein ligase binding	54/1658	306/20768	2.55735e-08	1.20963e-06	9.51602e-07	ENSMUSG00000030816/ENSMUSG00000022607/ENSMUSG00000027300/ENSMUSG00000023286/ENSMUSG00000035299/ENSMUSG00000042700/ENSMUSG00000024182/ENSMUSG00000090083/ENSMUSG00000033326/ENSMUSG00000030451/ENSMUSG00000096458/ENSMUSG00000032501/ENSMUSG00000039703/ENSMUSG00000078676/ENSMUSG00000026701/ENSMUSG00000032020/ENSMUSG00000036097/ENSMUSG00000030254/ENSMUSG00000000881/ENSMUSG00000025423/ENSMUSG00000002307/…	54
GO:0044389	ubiquitin-like protein ligase binding	56/1658	324/20768	2.99818e-08	1.35061e-06	1.06251e-06	ENSMUSG00000030816/ENSMUSG00000022607/ENSMUSG00000027300/ENSMUSG00000023286/ENSMUSG00000035299/ENSMUSG00000034686/ENSMUSG00000042700/ENSMUSG00000024182/ENSMUSG00000090083/ENSMUSG00000033326/ENSMUSG00000030451/ENSMUSG00000096458/ENSMUSG00000032501/ENSMUSG00000039703/ENSMUSG00000078676/ENSMUSG00000026701/ENSMUSG00000032020/ENSMUSG00000036097/ENSMUSG00000030254/ENSMUSG00000000881/ENSMUSG00000025793/…	56
GO:0000993	RNA polymerase II complex binding	15/1658	36/20768	3.56371e-08	1.5324e-06	1.20552e-06	ENSMUSG00000041530/ENSMUSG00000042699/ENSMUSG00000027651/ENSMUSG00000039630/ENSMUSG00000027304/ENSMUSG00000020752/ENSMUSG00000029290/ENSMUSG00000024271/ENSMUSG00000038406/ENSMUSG00000036698/ENSMUSG00000024002/ENSMUSG00000040446/ENSMUSG00000046201/ENSMUSG00000033712/ENSMUSG00000022983	15
GO:0061629	RNA polymerase II-specific DNA-binding transcription factor binding	52/1658	296/20768	5.37342e-08	2.21011e-06	1.73868e-06	ENSMUSG00000015709/ENSMUSG00000033365/ENSMUSG00000061436/ENSMUSG00000027714/ENSMUSG00000015605/ENSMUSG00000017210/ENSMUSG00000020167/ENSMUSG00000027985/ENSMUSG00000030094/ENSMUSG00000013833/ENSMUSG00000033323/ENSMUSG00000078249/ENSMUSG00000009640/ENSMUSG00000003778/ENSMUSG00000025423/ENSMUSG00000002307/ENSMUSG00000007880/ENSMUSG00000080268/ENSMUSG00000036550/ENSMUSG00000006464/ENSMUSG00000037935/…	52
GO:0070063	RNA polymerase binding	19/1658	58/20768	5.75576e-08	2.26873e-06	1.78479e-06	ENSMUSG00000041530/ENSMUSG00000042699/ENSMUSG00000027651/ENSMUSG00000039630/ENSMUSG00000022682/ENSMUSG00000027304/ENSMUSG00000020752/ENSMUSG00000029290/ENSMUSG00000024271/ENSMUSG00000022194/ENSMUSG00000038406/ENSMUSG00000036698/ENSMUSG00000024002/ENSMUSG00000040446/ENSMUSG00000046201/ENSMUSG00000024498/ENSMUSG00000033712/ENSMUSG00000022983/ENSMUSG00000037572	19
GO:0043021	ribonucleoprotein complex binding	33/1658	149/20768	6.0193e-08	2.2777e-06	1.79185e-06	ENSMUSG00000033216/ENSMUSG00000021546/ENSMUSG00000027404/ENSMUSG00000042699/ENSMUSG00000037275/ENSMUSG00000039630/ENSMUSG00000023110/ENSMUSG00000017485/ENSMUSG00000042426/ENSMUSG00000042502/ENSMUSG00000024014/ENSMUSG00000028991/ENSMUSG00000063884/ENSMUSG00000003438/ENSMUSG00000005299/ENSMUSG00000024831/ENSMUSG00000004561/ENSMUSG00000049396/ENSMUSG00000040549/ENSMUSG00000018554/ENSMUSG00000038848/…	33
GO:0060589	nucleoside-triphosphatase regulator activity	70/1658	463/20768	1.57052e-07	5.71429e-06	4.49539e-06	ENSMUSG00000022377/ENSMUSG00000022263/ENSMUSG00000039621/ENSMUSG00000041936/ENSMUSG00000042700/ENSMUSG00000041219/ENSMUSG00000009681/ENSMUSG00000066406/ENSMUSG00000028068/ENSMUSG00000025555/ENSMUSG00000028059/ENSMUSG00000037172/ENSMUSG00000061751/ENSMUSG00000029500/ENSMUSG00000001524/ENSMUSG00000020716/ENSMUSG00000028468/ENSMUSG00000003235/ENSMUSG00000028893/ENSMUSG00000032875/ENSMUSG00000033697/…	70
GO:0001098	basal transcription machinery binding	18/1658	56/20768	1.77817e-07	6.00767e-06	4.72619e-06	ENSMUSG00000041530/ENSMUSG00000042699/ENSMUSG00000027651/ENSMUSG00000039630/ENSMUSG00000003549/ENSMUSG00000033323/ENSMUSG00000027304/ENSMUSG00000020752/ENSMUSG00000029290/ENSMUSG00000024271/ENSMUSG00000059552/ENSMUSG00000038406/ENSMUSG00000036698/ENSMUSG00000024002/ENSMUSG00000040446/ENSMUSG00000046201/ENSMUSG00000033712/ENSMUSG00000022983	18
GO:0001099	basal RNA polymerase II transcription machinery binding	18/1658	56/20768	1.77817e-07	6.00767e-06	4.72619e-06	ENSMUSG00000041530/ENSMUSG00000042699/ENSMUSG00000027651/ENSMUSG00000039630/ENSMUSG00000003549/ENSMUSG00000033323/ENSMUSG00000027304/ENSMUSG00000020752/ENSMUSG00000029290/ENSMUSG00000024271/ENSMUSG00000059552/ENSMUSG00000038406/ENSMUSG00000036698/ENSMUSG00000024002/ENSMUSG00000040446/ENSMUSG00000046201/ENSMUSG00000033712/ENSMUSG00000022983	18
GO:0008017	microtubule binding	47/1658	266/20768	1.94147e-07	6.3332e-06	4.98227e-06	ENSMUSG00000068744/ENSMUSG00000003099/ENSMUSG00000035299/ENSMUSG00000074358/ENSMUSG00000064302/ENSMUSG00000028059/ENSMUSG00000020716/ENSMUSG00000024277/ENSMUSG00000053693/ENSMUSG00000066306/ENSMUSG00000031371/ENSMUSG00000020271/ENSMUSG00000051166/ENSMUSG00000040945/ENSMUSG00000038555/ENSMUSG00000031865/ENSMUSG00000005871/ENSMUSG00000041642/ENSMUSG00000031787/ENSMUSG00000051378/ENSMUSG00000040549/…	47
GO:0004536	deoxyribonuclease activity	18/1658	57/20768	2.40586e-07	7.58646e-06	5.96821e-06	ENSMUSG00000021287/ENSMUSG00000061311/ENSMUSG00000003549/ENSMUSG00000038644/ENSMUSG00000036875/ENSMUSG00000027845/ENSMUSG00000032705/ENSMUSG00000033458/ENSMUSG00000035960/ENSMUSG00000051278/ENSMUSG00000041415/ENSMUSG00000051768/ENSMUSG00000039738/ENSMUSG00000029027/ENSMUSG00000007080/ENSMUSG00000006498/ENSMUSG00000024824/ENSMUSG00000024742	18
GO:1990841	promoter-specific chromatin binding	20/1658	69/20768	2.53632e-07	7.73988e-06	6.0889e-06	ENSMUSG00000026313/ENSMUSG00000042699/ENSMUSG00000039630/ENSMUSG00000003549/ENSMUSG00000014859/ENSMUSG00000040524/ENSMUSG00000055024/ENSMUSG00000018537/ENSMUSG00000015937/ENSMUSG00000041235/ENSMUSG00000048402/ENSMUSG00000059552/ENSMUSG00000013787/ENSMUSG00000032376/ENSMUSG00000027641/ENSMUSG00000005198/ENSMUSG00000015697/ENSMUSG00000036940/ENSMUSG00000022394/ENSMUSG00000005566	20
GO:0017069	snRNA binding	15/1658	42/20768	3.98963e-07	1.17944e-05	9.27852e-06	ENSMUSG00000061479/ENSMUSG00000037275/ENSMUSG00000030512/ENSMUSG00000044847/ENSMUSG00000039630/ENSMUSG00000020075/ENSMUSG00000033732/ENSMUSG00000020850/ENSMUSG00000024604/ENSMUSG00000066148/ENSMUSG00000008373/ENSMUSG00000018974/ENSMUSG00000020929/ENSMUSG00000019432/ENSMUSG00000029726	15
GO:0030695	GTPase regulator activity	64/1658	422/20768	4.74002e-07	1.30731e-05	1.02845e-05	ENSMUSG00000022377/ENSMUSG00000022263/ENSMUSG00000039621/ENSMUSG00000042700/ENSMUSG00000041219/ENSMUSG00000009681/ENSMUSG00000066406/ENSMUSG00000028068/ENSMUSG00000025555/ENSMUSG00000028059/ENSMUSG00000037172/ENSMUSG00000061751/ENSMUSG00000029500/ENSMUSG00000020716/ENSMUSG00000028468/ENSMUSG00000003235/ENSMUSG00000028893/ENSMUSG00000032875/ENSMUSG00000033697/ENSMUSG00000040964/ENSMUSG00000020536/…	64
GO:0070577	lysine-acetylated histone binding	10/1658	19/20768	4.83675e-07	1.30731e-05	1.02845e-05	ENSMUSG00000002028/ENSMUSG00000052812/ENSMUSG00000032185/ENSMUSG00000024335/ENSMUSG00000024826/ENSMUSG00000040850/ENSMUSG00000029833/ENSMUSG00000031660/ENSMUSG00000026918/ENSMUSG00000032187	10
GO:0140033	acetylation-dependent protein binding	10/1658	19/20768	4.83675e-07	1.30731e-05	1.02845e-05	ENSMUSG00000002028/ENSMUSG00000052812/ENSMUSG00000032185/ENSMUSG00000024335/ENSMUSG00000024826/ENSMUSG00000040850/ENSMUSG00000029833/ENSMUSG00000031660/ENSMUSG00000026918/ENSMUSG00000032187	10
GO:0004402	histone acetyltransferase activity	15/1658	43/20768	5.67596e-07	1.49152e-05	1.17336e-05	ENSMUSG00000020918/ENSMUSG00000041147/ENSMUSG00000017210/ENSMUSG00000042506/ENSMUSG00000035666/ENSMUSG00000031540/ENSMUSG00000001150/ENSMUSG00000027425/ENSMUSG00000055024/ENSMUSG00000021767/ENSMUSG00000030801/ENSMUSG00000001632/ENSMUSG00000024764/ENSMUSG00000053134/ENSMUSG00000029629	15
GO:0061733	peptide-lysine-N-acetyltransferase activity	15/1658	45/20768	1.1087e-06	2.83468e-05	2.23002e-05	ENSMUSG00000020918/ENSMUSG00000041147/ENSMUSG00000017210/ENSMUSG00000042506/ENSMUSG00000035666/ENSMUSG00000031540/ENSMUSG00000001150/ENSMUSG00000027425/ENSMUSG00000055024/ENSMUSG00000021767/ENSMUSG00000030801/ENSMUSG00000001632/ENSMUSG00000024764/ENSMUSG00000053134/ENSMUSG00000029629	15
GO:0008168	methyltransferase activity	37/1658	201/20768	1.36964e-06	3.40968e-05	2.68237e-05	ENSMUSG00000027478/ENSMUSG00000038384/ENSMUSG00000061589/ENSMUSG00000026917/ENSMUSG00000031781/ENSMUSG00000002028/ENSMUSG00000037376/ENSMUSG00000032185/ENSMUSG00000039231/ENSMUSG00000023110/ENSMUSG00000029097/ENSMUSG00000038279/ENSMUSG00000027349/ENSMUSG00000035529/ENSMUSG00000039410/ENSMUSG00000036893/ENSMUSG00000047583/ENSMUSG00000018809/ENSMUSG00000028114/ENSMUSG00000041733/ENSMUSG00000006307/…	37
GO:0061659	ubiquitin-like protein ligase activity	50/1658	312/20768	1.673e-06	4.0581e-05	3.19248e-05	ENSMUSG00000019984/ENSMUSG00000034216/ENSMUSG00000006418/ENSMUSG00000045409/ENSMUSG00000025261/ENSMUSG00000027300/ENSMUSG00000041740/ENSMUSG00000035890/ENSMUSG00000090083/ENSMUSG00000030451/ENSMUSG00000034342/ENSMUSG00000017210/ENSMUSG00000019189/ENSMUSG00000061311/ENSMUSG00000041000/ENSMUSG00000028677/ENSMUSG00000030254/ENSMUSG00000020271/ENSMUSG00000025423/ENSMUSG00000059586/ENSMUSG00000032415/…	50
GO:0016741	transferase activity, transferring one-carbon groups	38/1658	212/20768	1.94711e-06	4.60492e-05	3.62265e-05	ENSMUSG00000027478/ENSMUSG00000020534/ENSMUSG00000038384/ENSMUSG00000061589/ENSMUSG00000026917/ENSMUSG00000031781/ENSMUSG00000002028/ENSMUSG00000037376/ENSMUSG00000032185/ENSMUSG00000039231/ENSMUSG00000023110/ENSMUSG00000029097/ENSMUSG00000038279/ENSMUSG00000027349/ENSMUSG00000035529/ENSMUSG00000039410/ENSMUSG00000036893/ENSMUSG00000047583/ENSMUSG00000018809/ENSMUSG00000028114/ENSMUSG00000041733/…	38
GO:0008276	protein methyltransferase activity	21/1658	85/20768	2.33032e-06	5.37678e-05	4.22987e-05	ENSMUSG00000038384/ENSMUSG00000061589/ENSMUSG00000026917/ENSMUSG00000002028/ENSMUSG00000032185/ENSMUSG00000039231/ENSMUSG00000023110/ENSMUSG00000027349/ENSMUSG00000039410/ENSMUSG00000036893/ENSMUSG00000006307/ENSMUSG00000057406/ENSMUSG00000042308/ENSMUSG00000026439/ENSMUSG00000049300/ENSMUSG00000026857/ENSMUSG00000013787/ENSMUSG00000061759/ENSMUSG00000015697/ENSMUSG00000059851/ENSMUSG00000060098	21
GO:0032452	histone demethylase activity	11/1658	27/20768	3.18749e-06	7.01248e-05	5.51666e-05	ENSMUSG00000041229/ENSMUSG00000033326/ENSMUSG00000038025/ENSMUSG00000030811/ENSMUSG00000025332/ENSMUSG00000038773/ENSMUSG00000018476/ENSMUSG00000029475/ENSMUSG00000024201/ENSMUSG00000036940/ENSMUSG00000030752	11
GO:0140457	protein demethylase activity	11/1658	27/20768	3.18749e-06	7.01248e-05	5.51666e-05	ENSMUSG00000041229/ENSMUSG00000033326/ENSMUSG00000038025/ENSMUSG00000030811/ENSMUSG00000025332/ENSMUSG00000038773/ENSMUSG00000018476/ENSMUSG00000029475/ENSMUSG00000024201/ENSMUSG00000036940/ENSMUSG00000030752	11
GO:0003697	single-stranded DNA binding	25/1658	115/20768	3.33534e-06	7.17099e-05	5.64136e-05	ENSMUSG00000028099/ENSMUSG00000021546/ENSMUSG00000042699/ENSMUSG00000041147/ENSMUSG00000039630/ENSMUSG00000030094/ENSMUSG00000003549/ENSMUSG00000027304/ENSMUSG00000040761/ENSMUSG00000030528/ENSMUSG00000030254/ENSMUSG00000051238/ENSMUSG00000031921/ENSMUSG00000025209/ENSMUSG00000024831/ENSMUSG00000029730/ENSMUSG00000032498/ENSMUSG00000028884/ENSMUSG00000030060/ENSMUSG00000025374/ENSMUSG00000030346/…	25
GO:0018024	histone-lysine N-methyltransferase activity	14/1658	43/20768	3.46985e-06	7.29439e-05	5.73844e-05	ENSMUSG00000038384/ENSMUSG00000061589/ENSMUSG00000026917/ENSMUSG00000002028/ENSMUSG00000039231/ENSMUSG00000039410/ENSMUSG00000036893/ENSMUSG00000006307/ENSMUSG00000057406/ENSMUSG00000042308/ENSMUSG00000026439/ENSMUSG00000013787/ENSMUSG00000015697/ENSMUSG00000059851	14
GO:0003730	mRNA 3'-UTR binding	23/1658	102/20768	4.23491e-06	8.70919e-05	6.85145e-05	ENSMUSG00000018765/ENSMUSG00000005506/ENSMUSG00000030816/ENSMUSG00000007670/ENSMUSG00000027714/ENSMUSG00000021546/ENSMUSG00000037275/ENSMUSG00000034022/ENSMUSG00000039630/ENSMUSG00000027510/ENSMUSG00000034681/ENSMUSG00000066037/ENSMUSG00000000552/ENSMUSG00000028580/ENSMUSG00000059552/ENSMUSG00000045193/ENSMUSG00000018554/ENSMUSG00000030795/ENSMUSG00000037331/ENSMUSG00000071337/ENSMUSG00000032178/…	23
GO:0031267	small GTPase binding	44/1658	270/20768	4.41601e-06	8.88839e-05	6.99243e-05	ENSMUSG00000033365/ENSMUSG00000020888/ENSMUSG00000037098/ENSMUSG00000066406/ENSMUSG00000026790/ENSMUSG00000028068/ENSMUSG00000025555/ENSMUSG00000028059/ENSMUSG00000040029/ENSMUSG00000033792/ENSMUSG00000028468/ENSMUSG00000031691/ENSMUSG00000027674/ENSMUSG00000052298/ENSMUSG00000003233/ENSMUSG00000020536/ENSMUSG00000031511/ENSMUSG00000028896/ENSMUSG00000041879/ENSMUSG00000040945/ENSMUSG00000030172/…	44
GO:0019787	ubiquitin-like protein transferase activity	62/1658	432/20768	4.58237e-06	9.03109e-05	7.10469e-05	ENSMUSG00000019984/ENSMUSG00000034216/ENSMUSG00000030816/ENSMUSG00000006418/ENSMUSG00000045409/ENSMUSG00000025261/ENSMUSG00000027300/ENSMUSG00000078923/ENSMUSG00000026313/ENSMUSG00000041740/ENSMUSG00000023286/ENSMUSG00000035890/ENSMUSG00000090083/ENSMUSG00000042790/ENSMUSG00000030451/ENSMUSG00000034342/ENSMUSG00000017210/ENSMUSG00000025034/ENSMUSG00000019189/ENSMUSG00000061311/ENSMUSG00000041000/…	62
GO:0004527	exonuclease activity	19/1658	75/20768	4.68691e-06	9.04861e-05	7.11847e-05	ENSMUSG00000030924/ENSMUSG00000038644/ENSMUSG00000027845/ENSMUSG00000047417/ENSMUSG00000036550/ENSMUSG00000017264/ENSMUSG00000032705/ENSMUSG00000033458/ENSMUSG00000035960/ENSMUSG00000053333/ENSMUSG00000030609/ENSMUSG00000054309/ENSMUSG00000024472/ENSMUSG00000007080/ENSMUSG00000034206/ENSMUSG00000024824/ENSMUSG00000020362/ENSMUSG00000024742/ENSMUSG00000040482	19
GO:0030374	nuclear receptor coactivator activity	15/1658	50/20768	4.94084e-06	9.34806e-05	7.35404e-05	ENSMUSG00000032185/ENSMUSG00000042506/ENSMUSG00000055491/ENSMUSG00000078249/ENSMUSG00000003778/ENSMUSG00000014402/ENSMUSG00000046711/ENSMUSG00000038369/ENSMUSG00000041164/ENSMUSG00000026174/ENSMUSG00000033712/ENSMUSG00000036940/ENSMUSG00000059995/ENSMUSG00000020362/ENSMUSG00000007817	15
GO:0042826	histone deacetylase binding	26/1658	125/20768	5.07563e-06	9.41479e-05	7.40654e-05	ENSMUSG00000027478/ENSMUSG00000020918/ENSMUSG00000028717/ENSMUSG00000026313/ENSMUSG00000015605/ENSMUSG00000026641/ENSMUSG00000027985/ENSMUSG00000017485/ENSMUSG00000018678/ENSMUSG00000080268/ENSMUSG00000070348/ENSMUSG00000071646/ENSMUSG00000018501/ENSMUSG00000037622/ENSMUSG00000059552/ENSMUSG00000027905/ENSMUSG00000021144/ENSMUSG00000001415/ENSMUSG00000031161/ENSMUSG00000023944/ENSMUSG00000063870/…	26
GO:0051020	GTPase binding	48/1658	307/20768	5.37513e-06	9.7786e-05	7.69275e-05	ENSMUSG00000033365/ENSMUSG00000020888/ENSMUSG00000037098/ENSMUSG00000066406/ENSMUSG00000026790/ENSMUSG00000028068/ENSMUSG00000025555/ENSMUSG00000028059/ENSMUSG00000040029/ENSMUSG00000033792/ENSMUSG00000028468/ENSMUSG00000031691/ENSMUSG00000027674/ENSMUSG00000052298/ENSMUSG00000029064/ENSMUSG00000003233/ENSMUSG00000020536/ENSMUSG00000031511/ENSMUSG00000028896/ENSMUSG00000041879/ENSMUSG00000040945/…	48
GO:0042162	telomeric DNA binding	12/1658	34/20768	6.70954e-06	0.000119759	9.42134e-05	ENSMUSG00000058301/ENSMUSG00000042772/ENSMUSG00000031921/ENSMUSG00000035960/ENSMUSG00000021972/ENSMUSG00000028884/ENSMUSG00000025374/ENSMUSG00000001415/ENSMUSG00000038290/ENSMUSG00000041064/ENSMUSG00000043909/ENSMUSG00000024174	12
GO:0045182	translation regulator activity	26/1658	127/20768	6.88127e-06	0.00012055	9.48354e-05	ENSMUSG00000018765/ENSMUSG00000020534/ENSMUSG00000033216/ENSMUSG00000109336/ENSMUSG00000052928/ENSMUSG00000031960/ENSMUSG00000003235/ENSMUSG00000042426/ENSMUSG00000028991/ENSMUSG00000029145/ENSMUSG00000056076/ENSMUSG00000020091/ENSMUSG00000029613/ENSMUSG00000024841/ENSMUSG00000042535/ENSMUSG00000046139/ENSMUSG00000016554/ENSMUSG00000045193/ENSMUSG00000005102/ENSMUSG00000018554/ENSMUSG00000035150/…	26
GO:0061630	ubiquitin protein ligase activity	47/1658	303/20768	8.32157e-06	0.000143131	0.0001126	ENSMUSG00000019984/ENSMUSG00000034216/ENSMUSG00000006418/ENSMUSG00000045409/ENSMUSG00000025261/ENSMUSG00000027300/ENSMUSG00000041740/ENSMUSG00000035890/ENSMUSG00000090083/ENSMUSG00000030451/ENSMUSG00000034342/ENSMUSG00000017210/ENSMUSG00000019189/ENSMUSG00000061311/ENSMUSG00000041000/ENSMUSG00000028677/ENSMUSG00000030254/ENSMUSG00000020271/ENSMUSG00000032415/ENSMUSG00000034168/ENSMUSG00000029635/…	47
GO:0004842	ubiquitin-protein transferase activity	59/1658	413/20768	8.92139e-06	0.000150708	0.000118561	ENSMUSG00000019984/ENSMUSG00000034216/ENSMUSG00000030816/ENSMUSG00000006418/ENSMUSG00000045409/ENSMUSG00000025261/ENSMUSG00000027300/ENSMUSG00000078923/ENSMUSG00000041740/ENSMUSG00000023286/ENSMUSG00000035890/ENSMUSG00000090083/ENSMUSG00000042790/ENSMUSG00000030451/ENSMUSG00000034342/ENSMUSG00000017210/ENSMUSG00000025034/ENSMUSG00000019189/ENSMUSG00000061311/ENSMUSG00000041000/ENSMUSG00000028677/…	59
GO:0019207	kinase regulator activity	36/1658	209/20768	9.10565e-06	0.000151122	0.000118886	ENSMUSG00000070871/ENSMUSG00000022031/ENSMUSG00000047139/ENSMUSG00000024660/ENSMUSG00000117975/ENSMUSG00000025010/ENSMUSG00000021258/ENSMUSG00000024142/ENSMUSG00000038485/ENSMUSG00000032501/ENSMUSG00000029385/ENSMUSG00000024014/ENSMUSG00000002307/ENSMUSG00000002297/ENSMUSG00000022414/ENSMUSG00000070348/ENSMUSG00000026024/ENSMUSG00000005871/ENSMUSG00000013646/ENSMUSG00000066551/ENSMUSG00000033055/…	36
GO:0070064	proline-rich region binding	9/1658	20/20768	9.622e-06	0.000156938	0.000123462	ENSMUSG00000061136/ENSMUSG00000032312/ENSMUSG00000070348/ENSMUSG00000026842/ENSMUSG00000053110/ENSMUSG00000022957/ENSMUSG00000024498/ENSMUSG00000037032/ENSMUSG00000026782	9
GO:0034212	peptide N-acetyltransferase activity	15/1658	54/20768	1.40076e-05	0.000224596	0.000176688	ENSMUSG00000020918/ENSMUSG00000041147/ENSMUSG00000017210/ENSMUSG00000042506/ENSMUSG00000035666/ENSMUSG00000031540/ENSMUSG00000001150/ENSMUSG00000027425/ENSMUSG00000055024/ENSMUSG00000021767/ENSMUSG00000030801/ENSMUSG00000001632/ENSMUSG00000024764/ENSMUSG00000053134/ENSMUSG00000029629	15
GO:0031491	nucleosome binding	14/1658	48/20768	1.4609e-05	0.000230335	0.000181203	ENSMUSG00000059119/ENSMUSG00000020156/ENSMUSG00000016559/ENSMUSG00000022702/ENSMUSG00000007880/ENSMUSG00000028896/ENSMUSG00000015937/ENSMUSG00000035726/ENSMUSG00000021115/ENSMUSG00000022536/ENSMUSG00000002052/ENSMUSG00000038437/ENSMUSG00000069729/ENSMUSG00000026743	14
GO:0050321	tau-protein kinase activity	9/1658	21/20768	1.5645e-05	0.000242626	0.000190872	ENSMUSG00000015599/ENSMUSG00000026620/ENSMUSG00000057177/ENSMUSG00000024969/ENSMUSG00000025162/ENSMUSG00000053046/ENSMUSG00000030397/ENSMUSG00000022812/ENSMUSG00000035390	9
GO:0008022	protein C-terminus binding	38/1658	234/20768	2.09194e-05	0.000319189	0.000251103	ENSMUSG00000038241/ENSMUSG00000003573/ENSMUSG00000037541/ENSMUSG00000050240/ENSMUSG00000024182/ENSMUSG00000028906/ENSMUSG00000060279/ENSMUSG00000041147/ENSMUSG00000017485/ENSMUSG00000004113/ENSMUSG00000003549/ENSMUSG00000066306/ENSMUSG00000061607/ENSMUSG00000000881/ENSMUSG00000022463/ENSMUSG00000031921/ENSMUSG00000030400/ENSMUSG00000032796/ENSMUSG00000055024/ENSMUSG00000026842/ENSMUSG00000059552/…	38
GO:0004520	endodeoxyribonuclease activity	12/1658	38/20768	2.45297e-05	0.000368334	0.000289766	ENSMUSG00000021287/ENSMUSG00000061311/ENSMUSG00000003549/ENSMUSG00000036875/ENSMUSG00000033458/ENSMUSG00000035960/ENSMUSG00000051278/ENSMUSG00000041415/ENSMUSG00000051768/ENSMUSG00000039738/ENSMUSG00000006498/ENSMUSG00000024742	12
GO:0001085	RNA polymerase II transcription factor binding	16/1658	63/20768	2.51539e-05	0.000371805	0.000292496	ENSMUSG00000028717/ENSMUSG00000026313/ENSMUSG00000042699/ENSMUSG00000004263/ENSMUSG00000040761/ENSMUSG00000025423/ENSMUSG00000025332/ENSMUSG00000022702/ENSMUSG00000071646/ENSMUSG00000055024/ENSMUSG00000059552/ENSMUSG00000024515/ENSMUSG00000004934/ENSMUSG00000022812/ENSMUSG00000036940/ENSMUSG00000009406	16
GO:0051219	phosphoprotein binding	22/1658	106/20768	2.73393e-05	0.000397893	0.000313019	ENSMUSG00000066877/ENSMUSG00000054520/ENSMUSG00000026596/ENSMUSG00000016933/ENSMUSG00000035299/ENSMUSG00000028906/ENSMUSG00000034342/ENSMUSG00000043668/ENSMUSG00000032020/ENSMUSG00000027304/ENSMUSG00000028991/ENSMUSG00000006464/ENSMUSG00000009621/ENSMUSG00000032171/ENSMUSG00000025478/ENSMUSG00000026842/ENSMUSG00000043962/ENSMUSG00000022637/ENSMUSG00000046201/ENSMUSG00000028698/ENSMUSG00000022983/…	22
GO:0003684	damaged DNA binding	15/1658	57/20768	2.84181e-05	0.000407325	0.00032044	ENSMUSG00000100254/ENSMUSG00000030094/ENSMUSG00000003549/ENSMUSG00000038644/ENSMUSG00000030528/ENSMUSG00000027845/ENSMUSG00000030400/ENSMUSG00000055024/ENSMUSG00000035960/ENSMUSG00000028884/ENSMUSG00000051768/ENSMUSG00000024740/ENSMUSG00000028687/ENSMUSG00000033762/ENSMUSG00000043909	15
GO:0008013	beta-catenin binding	20/1658	92/20768	3.09768e-05	0.000437374	0.000344078	ENSMUSG00000024182/ENSMUSG00000027985/ENSMUSG00000059674/ENSMUSG00000021782/ENSMUSG00000025231/ENSMUSG00000003233/ENSMUSG00000018476/ENSMUSG00000005871/ENSMUSG00000032171/ENSMUSG00000055024/ENSMUSG00000042308/ENSMUSG00000053754/ENSMUSG00000022865/ENSMUSG00000020135/ENSMUSG00000031161/ENSMUSG00000000142/ENSMUSG00000038256/ENSMUSG00000022812/ENSMUSG00000032402/ENSMUSG00000021318	20
GO:0051539	4 iron, 4 sulfur cluster binding	12/1658	40/20768	4.35669e-05	0.000606092	0.000476808	ENSMUSG00000022031/ENSMUSG00000038685/ENSMUSG00000031781/ENSMUSG00000037916/ENSMUSG00000022503/ENSMUSG00000038644/ENSMUSG00000036875/ENSMUSG00000030400/ENSMUSG00000035142/ENSMUSG00000028687/ENSMUSG00000034329/ENSMUSG00000007080	12
GO:0008757	S-adenosylmethionine-dependent methyltransferase activity	27/1658	149/20768	4.65871e-05	0.000638716	0.000502473	ENSMUSG00000027478/ENSMUSG00000038384/ENSMUSG00000061589/ENSMUSG00000026917/ENSMUSG00000002028/ENSMUSG00000037376/ENSMUSG00000032185/ENSMUSG00000039231/ENSMUSG00000023110/ENSMUSG00000038279/ENSMUSG00000039410/ENSMUSG00000036893/ENSMUSG00000028114/ENSMUSG00000041733/ENSMUSG00000006307/ENSMUSG00000057406/ENSMUSG00000042308/ENSMUSG00000026439/ENSMUSG00000049300/ENSMUSG00000013787/ENSMUSG00000061759/…	27
GO:0070840	dynein complex binding	9/1658	24/20768	5.58424e-05	0.000750864	0.000590699	ENSMUSG00000066306/ENSMUSG00000020271/ENSMUSG00000031865/ENSMUSG00000005871/ENSMUSG00000047388/ENSMUSG00000031787/ENSMUSG00000031161/ENSMUSG00000022812/ENSMUSG00000027381	9
GO:0004812	aminoacyl-tRNA ligase activity	12/1658	41/20768	5.71482e-05	0.000750864	0.000590699	ENSMUSG00000029028/ENSMUSG00000043572/ENSMUSG00000031960/ENSMUSG00000028107/ENSMUSG00000031948/ENSMUSG00000007029/ENSMUSG00000075528/ENSMUSG00000070699/ENSMUSG00000003808/ENSMUSG00000023938/ENSMUSG00000035202/ENSMUSG00000021266	12
GO:0016875	ligase activity, forming carbon-oxygen bonds	12/1658	41/20768	5.71482e-05	0.000750864	0.000590699	ENSMUSG00000029028/ENSMUSG00000043572/ENSMUSG00000031960/ENSMUSG00000028107/ENSMUSG00000031948/ENSMUSG00000007029/ENSMUSG00000075528/ENSMUSG00000070699/ENSMUSG00000003808/ENSMUSG00000023938/ENSMUSG00000035202/ENSMUSG00000021266	12
GO:0060090	molecular adaptor activity	45/1658	309/20768	6.25284e-05	0.000810299	0.000637456	ENSMUSG00000034216/ENSMUSG00000036180/ENSMUSG00000020888/ENSMUSG00000037541/ENSMUSG00000024182/ENSMUSG00000066406/ENSMUSG00000001151/ENSMUSG00000060279/ENSMUSG00000003033/ENSMUSG00000023018/ENSMUSG00000038180/ENSMUSG00000063450/ENSMUSG00000052707/ENSMUSG00000030726/ENSMUSG00000052298/ENSMUSG00000041957/ENSMUSG00000024613/ENSMUSG00000030733/ENSMUSG00000069601/ENSMUSG00000003233/ENSMUSG00000004937/…	45
GO:0032451	demethylase activity	12/1658	42/20768	7.42354e-05	0.000933996	0.000734767	ENSMUSG00000041229/ENSMUSG00000033326/ENSMUSG00000038025/ENSMUSG00000030811/ENSMUSG00000025332/ENSMUSG00000001467/ENSMUSG00000038773/ENSMUSG00000018476/ENSMUSG00000029475/ENSMUSG00000024201/ENSMUSG00000036940/ENSMUSG00000030752	12
[truncated: 107 more rows]

## Sheet: profile_25
ID	Description	GeneRatio	BgRatio	pvalue	p.adjust	qvalue	geneID	Count
[truncated: 529 more rows]

## Sheet: profile_19
ID	Description	GeneRatio	BgRatio	pvalue	p.adjust	qvalue	geneID	Count
[truncated: 61 more rows]
