# Supplementary material for: Temporal and regulatory dynamics of the inner ear transcriptome during development in mice
Source: Sci Rep. 2022 Dec 7;12:21196. doi: 10.1038/s41598-022-25808-9 (PMC9729293; doi:10.1038/s41598-022-25808-9)
Supplement: Supplementary file 16 — Supplementary Table S3. [file 41598_2022_25808_MOESM16_ESM.xlsx]

## Sheet: Sheet1
Supplementary Table 3. Oligonucleotide sequences for amplification of DNA fragment for semi-quantitative PCR analysis
Gene symbol	Forward Primer	Reverse Primer
Cd9	ACATTCTGATTGGAGCCGGG	TTCAGGGCAGGGCTTAACCT
Krt27	AGTCCCTCTTAGCCATGAAACA	GGGGGTCTAACTCTTCCACG
Zswim5	GCGACCTGGATATCTGTCCC	GTTCCTCTCTGCAACAACTCTTT
Pnoc	TCAGCTGCTCTTTACCAGCC	TGGATGCCATTCTGGTGCAG
